# Supplementary material for: A novel point-of-care oral anti-HCV assay: Is it reliable for screening hepatitis C virus infection in the era of direct-acting antivirals?
Source: PLoS One. 2019 Feb 12;14(2):e0211795. doi: 10.1371/journal.pone.0211795 (PMC6372169; doi:10.1371/journal.pone.0211795)
Supplement: S1 File — (XLSX) [file pone.0211795.s001.xlsx]

## Sheet: Centers 1-3, genotyping results
center	Sample ID	sex	age	saliva testing results	serum testing results	reflex testing results	HCV RNA(IU/ml)	assay	genotype or serotype
1	10001	2	49	2	2		2530000	Sansure HCV RNA	2a
1	10002	1	40	2	2				1b
1	10003	1	58	2	2		209000	Sansure HCV RNA	3a
1	10004	1	45	2	2		< 50	Sansure HCV RNA	1
1	10005	1	48	2	2		11500	Sansure HCV RNA	non-1/2
1	10006	1	39	2	2		9220000	Sansure HCV RNA	1
1	10008	2	32	2	2		556000	Sansure HCV RNA	1b
1	10009	2	50	2	2		107000	Taqman HCV RNA 2.0	non-1/2
1	10010	1	60	2	2				1b
1	10011	2	54	2	2		1650000	Taqman HCV RNA 2.0	2
1	10012	2	26	2	2				1b
1	10013	2	27	2	2		53900000	Sansure HCV RNA	1b
1	10014	2	28	2	2		721000	Taqman HCV RNA 2.0	1b
1	10015	2	50	2	2		5010000	Sansure HCV RNA	non-1/2
1	10016	1	27	1	2	2			1b
1	10017	1	65	2	2				2
1	10018	2	46	2	2		7580000	Sansure HCV RNA	1b
1	10020	2	38	2	2		2300000	Taqman HCV RNA 2.0	6a
1	10029	1	66	2	1	2			1
1	10032	1	52	2	2		< 15	Taqman HCV RNA 2.0	untypable
1	10035	2	31	2	2		< 15	Taqman HCV RNA 2.0	2
1	10046	2	61	2	2		< 15	Taqman HCV RNA 2.0	1
1	10048	2	69	2	2		6250000	Sansure HCV RNA	1b
1	10049	2	51	1	2	2	< 15	Taqman HCV RNA 2.0	non-1/2
1	10050	2	65	1	2	2	< 50	Sansure HCV RNA	1
1	10053	1	44	2	2		< 15	Taqman HCV RNA 2.0	1
1	10054	2	54	2	2		< 50	Sansure HCV RNA	non-1/2
1	10055	1	56	2	2		< 50	Sansure HCV RNA	1
1	10057	2	52	2	2		< 15	Taqman HCV RNA 2.0	1
1	10062	1	65	2	2		593000	Sansure HCV RNA	1b
1	10063	1	29	2	2		5390000	Taqman HCV RNA 2.0	1
1	10065	1	70	2	2				1
1	10066	1	56	2	2		< 50	Sansure HCV RNA	non-1/2
1	10067	2	46	2	2		< 15	Taqman HCV RNA 2.0	1
1	10069	1	64	2	2		< 50	Sansure HCV RNA	2
1	10074	1	55	2	2		< 50	Sansure HCV RNA	1
1	10077	1	31	2	2				1
1	10086	2	66	2	2				1b
1	10087	2	46	2	2				1b
1	10088	2	56	2	2		< 15	Taqman HCV RNA 2.0	1
1	10090	2	64	2	2		22800000	Sansure HCV RNA	1b
1	10100	1	45	2	2		2040	Sansure HCV RNA	untypable
1	10101	2	57	2	2		< 50	Sansure HCV RNA	1
1	10104	1	28	2	2				2a
1	10105	2	41	2	2		1890000	Taqman HCV RNA 2.0	2
1	10106	1	23	2	2				1
1	10108	1	64	2	2		< 50	Sansure HCV RNA	1
1	10111	2	60	2	2		10100000	Sansure HCV RNA	1b
1	10112	1	62	2	2		472000	Sansure HCV RNA	1b
1	10113	1	54	2	2		1970000	Taqman HCV RNA 2.0	1
1	10114	2	29	1	2	2	5570000	Sansure HCV RNA	1b
1	10116	2	27	2	2		17600	Sansure HCV RNA	2
1	10119	2	46	2	2		< 15	Taqman HCV RNA 2.0	2
1	10120	1	47	2	2		< 15	Taqman HCV RNA 2.0	2
1	10121	2	78	2	2		12500000	Taqman HCV RNA 2.0	non-1/2
1	10122	2	54	2	2		< 50	Sansure HCV RNA	2
1	10123	2	47	2	2		< 50	Sansure HCV RNA	1
1	10125	1	39	2	2		847000	Sansure HCV RNA	1
1	10126	2	44	2	2		< 15	Taqman HCV RNA 2.0	2
1	10127	2	46	2	2				3a
1	10128	2	58	2	2				1
1	10130	1	45	1	2	2	< 15	Taqman HCV RNA 2.0	1
1	10131	2	44	2	2		12200000	Sansure HCV RNA	6a
1	10132	1	55	2	2		180000	Sansure HCV RNA	1b
1	10133	2	54	2	2		19400000	Sansure HCV RNA	2a
1	10134	2	54	2	2		326000	Sansure HCV RNA	2a
1	10136	2	74	2	2		18600000	Sansure HCV RNA	1b
1	10137	2	52	2	2		< 50	Sansure HCV RNA	2
1	10140	1	56	2	2		9620000	Sansure HCV RNA	1b
1	10143	2	46	2	2		< 50	Sansure HCV RNA	1
1	10144	2	66	2	2		< 15	Taqman HCV RNA 2.0	non-1/2
1	10146	2	52	2	2				1b
1	10148	1	26	2	2		9370000	Sansure HCV RNA	1b
1	10149	1	65	2	2		69400	Sansure HCV RNA	1b
1	10154	1	56	2	2		813000	Taqman HCV RNA 2.0	1b
1	10155	1	56	2	2		5960000	Sansure HCV RNA	1b
1	10156	1	46	2	2				untypable
1	10157	2	46	2	2				1b
1	10160	1	58	2	2		< 50	Sansure HCV RNA	6a
1	10161	1	60	2	2		< 50	Sansure HCV RNA	2
1	10162	1	60	2	2				1
1	10164	2	32	1	2	2	< 15	Taqman HCV RNA 2.0	2
1	10165	1	24	2	2				1
1	10166	2	48	2	2				1b
1	10167	1	43	2	2		8690000	Sansure HCV RNA	2a
1	10168	1	56	2	2		< 15	Taqman HCV RNA 2.0	1
1	10169	2	57	2	2		< 15	Taqman HCV RNA 2.0	2
1	10170	2	54	2	2		< 50	Sansure HCV RNA	non-1/2
1	10174	2	50	2	2		4150000	Sansure HCV RNA	1b
1	10177	2	60	2	2		4540000	Sansure HCV RNA	1
1	10178	1	53	1	2	2	< 50	Sansure HCV RNA	1
1	10179	2	54	2	2		6100000	Sansure HCV RNA	2a
1	10180	2	31	2	2		31600000	Sansure HCV RNA	1b
1	10181	2	42	2	2				1
1	10182	1	48	2	2				6a
1	10183	1	55	2	2		< 15	Taqman HCV RNA 2.0	1
1	10184	1	54	2	2		2550000	Taqman HCV RNA 2.0	1b
1	10185	2		2	2				1
1	10186	1	44	2	2		< 15	Taqman HCV RNA 2.0	1
1	10190	2	31	1	2	2			1b
1	10191	1	29	2	2				1
1	10192	1	62	2	2				non-1/2
1	10193	2	30	1	2	2	796000	Taqman HCV RNA 2.0	1 PCR-
1	10194	2	57	2	2		1170	Taqman HCV RNA 2.0	1
1	10195	2	51	2	2		< 15	Taqman HCV RNA 2.0	2
1	10198	1	57	2	2		215000	Sansure HCV RNA	1
1	10199	2	59	2	2		76300	Sansure HCV RNA	2a
1	10200	2	50	1	2	2	< 15	Taqman HCV RNA 2.0	1
1	10201	2	63	2	2		820000	Sansure HCV RNA	2a
1	10202	2	66	1	2	2	< 50	Sansure HCV RNA	1
1	10209	1	45	2	2		< 50	Sansure HCV RNA	2
1	10210	2	66	2	2				1
1	10211	1	27	2	2				non-1/2
1	10215	2	45	1	2	2	< 50	Sansure HCV RNA	2
1	10218	2	45	2	2		1610000	Sansure HCV RNA	2a
1	10219	1	65	2	2		9420000	Sansure HCV RNA	3a
1	10228	2	59	1	2	2	< 50	Sansure HCV RNA	1
1	10229	2	54	1	2	2	< 50	Sansure HCV RNA	1
1	10231	1	31	2	2		< 15	Taqman HCV RNA 2.0	1
1	10235	2	54	1	2	2	< 50	Sansure HCV RNA	1
1	10236	2	71	2	2		< 50	Sansure HCV RNA	1
1	10238	1	49	2	2				1
1	10239	2	33	2	2				1b
1	10240	1	33	2	2				untypable
1	10241	1	55	2	2				1
1	10242	2	54	2	2				1
1	10245	1	44	2	2		113000	Sansure HCV RNA	2a
1	10247	1	59	2	2				1
1	10248	2	52	2	2				1
1	10249	1	35	2	2				1
1	10250	1	55	2	2				2
1	10251	1	43	2	2				1b
1	10253	1	49	2	2		16300000	Sansure HCV RNA	1
1	10259	1	57	2	2		< 50	Sansure HCV RNA	1
1	10260	2	58	2	2		< 15	Taqman HCV RNA 2.0	2
1	10261	2	52	2	2		< 15	Taqman HCV RNA 2.0	1
1	10262	1	34	2	2		168	Sansure HCV RNA	1
1	10264	2	34	2	2		460000	Sansure HCV RNA	1b
1	10265	1	65	2	2		8150000	Sansure HCV RNA	1b
1	10268	2	40	2	2		< 50	Sansure HCV RNA	1
1	10269	1	55	2	2		4250000	Sansure HCV RNA	2
1	10270	1	49	2	2				non-1/2
1	10274	1	39	2	2		2810000	Taqman HCV RNA 2.0	1
1	10275	2	67	2	2		< 50	Sansure HCV RNA	1
1	10279	1	63	2	2		737000	Sansure HCV RNA	1
1	10280	2	55	2	2		6100000	Sansure HCV RNA	1
1	10290	1	55	2	2		35300	Taqman HCV RNA 2.0	1b
1	10291	2	67	2	2		< 15	Taqman HCV RNA 2.0	non-1/2
1	10308	2	46	2	2		59900	Taqman HCV RNA 2.0	2
1	10374	2	59	2	2		< 15	Taqman HCV RNA 2.0	non-1/2
1	10376	1	53	1	2	2	< 50	Sansure HCV RNA	1
1	10403	1	59	2	2		4400000	Sansure HCV RNA	1b
1	10407	1	53	2	2		< 50	Sansure HCV RNA	untypable
1	10408	1	49	2	2		3130000	Sansure HCV RNA	3b
2	20002	2	52	2	2		Not detected	Taqman HCV RNA 2.0	2
2	20006	2	47	2	2		< 15	Taqman HCV RNA 2.0	1
2	20012	1	50	2	2		3350000	Taqman HCV RNA 2.0	1b
2	20019	1	67	2	2		< 100	careHCV assay 3.0	1
2	20028	1	25	2	2		Not detected	Taqman HCV RNA 2.0	1
2	20029	2	40	2	2		Not detected	Taqman HCV RNA 2.0	2
2	20030	1	50	2	2		Not detected	Taqman HCV RNA 2.0	2
2	20031	2	57	2	2		Not detected	Taqman HCV RNA 2.0	1
2	20041	2	49	2	2		Not detected	Taqman HCV RNA 2.0	non-1/2
2	20042	2	33	1	2	2	Not detected	Taqman HCV RNA 2.0	untypable
2	20044	1	57	1	2	2	Not detected	Taqman HCV RNA 2.0	1
2	20045	2	38	2	2		Not detected	Taqman HCV RNA 2.0	1
2	20046	1	62	2	2		Not detected	Taqman HCV RNA 2.0	non-1/2
2	20047	1	64	2	2		6090000	Taqman HCV RNA 2.0	1b
2	20048	2	24	2	2		14600000	careHCV assay 3.0	1
2	20049	1	57	2	2		Not detected	Taqman HCV RNA 2.0	1
2	20050	1	33	2	2		1700000	Taqman HCV RNA 2.0	1b
2	20055	1	27	2	2		Not detected	Taqman HCV RNA 2.0	1
2	20060	2	30	2	2		524000	Taqman HCV RNA 2.0	3b
2	20061	2	64	2	2		6360000	Taqman HCV RNA 2.0	1
2	20062	1	55	2	2		921000	Taqman HCV RNA 2.0	1
2	20063	2	53	2	2		5840000	Taqman HCV RNA 2.0	1b
2	20064	2	54	2	2		11500	Taqman HCV RNA 2.0	untypable
2	20065	2	54	2	2		7700000	Taqman HCV RNA 2.0	2a
2	20067	2	71	2	2		Not detected	Taqman HCV RNA 2.0	non-1/2
2	20075	1	26	2	2		5030000	Taqman HCV RNA 2.0	1b
2	20076	1	57	2	2		734000	Taqman HCV RNA 2.0	3a
2	20077	1	54	2	2		1660000	Taqman HCV RNA 2.0	untypable
2	20078	2	52	2	2		23400	Taqman HCV RNA 2.0	3a
2	20086	1	66	2	2		Not detected	Taqman HCV RNA 2.0	2
2	20088	2	69	2	2		Not detected	Taqman HCV RNA 2.0	non-1/2
2	20090	2	45	2	2		12800000	careHCV assay 3.0	1b
2	20091	2	60	2	2		Not detected	Taqman HCV RNA 2.0	1
2	20092	1	27	2	2		Not detected	Taqman HCV RNA 2.0	1
2	20093	1	57	2	2		Not detected	Taqman HCV RNA 2.0	1
2	20099	2	68	2	2		Not detected	Taqman HCV RNA 2.0	non-1/2
2	20106	2	41	2	2		Not detected	Taqman HCV RNA 2.0	1
2	20108	2	45	2	2		Not detected	Taqman HCV RNA 2.0	1
2	20116	1	57	2	2		1900000	Taqman HCV RNA 2.0	3a
2	20117	2	64	2	2		9600000	Taqman HCV RNA 2.0	2
2	20118	2	28	2	2		6440000	Taqman HCV RNA 2.0	1b
2	20119	1	53	2	2		536000	Taqman HCV RNA 2.0	non-1/2
2	20120	1	33	2	2		6140000	Taqman HCV RNA 2.0	1b
2	20126	2	23	2	2		Not detected	Taqman HCV RNA 2.0	non-1/2
2	20127	2	62	2	2		Not detected	Taqman HCV RNA 2.0	1
2	20139	2	28	2	2		Not detected	Taqman HCV RNA 2.0	untypable
2	20141	2	42	2	2		Not detected	Taqman HCV RNA 2.0	non-1/2
2	20142	2	50	2	2		Not detected	Taqman HCV RNA 2.0	1
2	20144	1	29	2	2		4330000	Taqman HCV RNA 2.0	2a
2	20145	2	55	2	2		3200000	Taqman HCV RNA 2.0	2
2	20158	1	54	2	2		Not detected	Taqman HCV RNA 2.0	1
2	20159	1	58	2	2		Not detected	Taqman HCV RNA 2.0	2
2	20161	2	50	2	2		Not detected	Taqman HCV RNA 2.0	1
2	20163	2	35	2	2		11300000	careHCV assay 3.0	1b
2	20166	2	40	2	2		Not detected	Taqman HCV RNA 2.0	non-1/2
2	20170	2	58	2	2		24600000	careHCV assay 3.0	1b
2	20175	2	28	2	2		1420000	Taqman HCV RNA 2.0	1b
2	20177	2	66	2	2		258000	Taqman HCV RNA 2.0	1b
2	20181	1	57	2	2		< 15	Taqman HCV RNA 2.0	1
2	20195	2	49	2	2		Not detected	Taqman HCV RNA 2.0	non-1/2
2	20196	2	65	2	2		1810000	Taqman HCV RNA 2.0	1b
2	20197	2	52	2	2		7890000	Taqman HCV RNA 2.0	non-1/2
2	20198	1	58	2	2		1120000	Taqman HCV RNA 2.0	1
2	20199	2	62	2	2		338000	Taqman HCV RNA 2.0	3b
2	20207	2	55	2	2		7250000	Taqman HCV RNA 2.0	1b
2	20208	1	64	2	2		7900000	Taqman HCV RNA 2.0	1b
2	20209	1	63	2	2		800000	Taqman HCV RNA 2.0	2a
2	20210	2	31	2	2		2340000	Taqman HCV RNA 2.0	1b
2	20211	1	26	2	2		4720000	Taqman HCV RNA 2.0	1b
2	20214	1	29	2	2		Not detected	Taqman HCV RNA 2.0	1
2	20215	2	49	2	2		5660000	Taqman HCV RNA 2.0	1b
2	20217	1	52	2	2		15700000	careHCV assay 3.0	1b
2	20220	1	24	2	2		314000	careHCV assay 3.0	2a
3	30012	1	63	2	2		2340000	Sansure HCV RNA	1b
3	30014	1	53	2	2				non-1/2
3	30015	2	50	2	2		575000	Sansure HCV RNA	1b
3	30022	2	53	2	2				1
3	30025	1	47	2	2		< 50	Sansure HCV RNA	1
3	30028	2	59	2	2				1
3	30029	1	54	2	2				1b
3	30030	2	43	2	2		< 50	Sansure HCV RNA	2
3	30038	1	70	2	2		704000	Sansure HCV RNA	2a
3	30048	2	53	2	2		55300	Sansure HCV RNA	2a
3	30066	2	66	2	2				1
3	30073	2	64	2	2				2
3	30078	2	65	2	2				non-1/2
3	30079	1	51	2	2		< 50	Sansure HCV RNA	1
3	30081	2	25	2	2		< 50	Sansure HCV RNA	2
3	30083	2	60	2	2		3500000	Sansure HCV RNA	1b
3	30087	2	71	2	2		< 50	Sansure HCV RNA	1
3	30088	2	44	2	2		< 50	Sansure HCV RNA	1
3	30089	2	64	2	2		< 50	Sansure HCV RNA	1
3	30093	2	63	2	2		< 50	Sansure HCV RNA	1
3	30104	2	71	2	2		< 50	Sansure HCV RNA	1
3	30116	1	26	2	2		< 50	Sansure HCV RNA	1
3	30117	2	58	2	2				1
3	30118	1	90	2	2		< 50	Sansure HCV RNA	1
3	30121	1	66	2	2		1130000	Sansure HCV RNA	3a
3	30146	2	60	2	2				1
3	30147	1	52	2	2				1b
3	30151	2	56	2	2		< 50	Sansure HCV RNA	1
3	30158	1	46	2	2		< 50	Sansure HCV RNA	1
3	30159	2	76	2	2		< 50	Sansure HCV RNA	untypable
3	30161	1	73	2	2		< 50	Sansure HCV RNA	1
3	30162	1	35	2	2		< 50	Sansure HCV RNA	1
3	30164	2	64	1	2	2	< 50	Sansure HCV RNA	1
3	30167	2	55	2	2		< 50	Sansure HCV RNA	2
3	30181	2	65	2	2				1
3	30183	1	45	1	2	2			1
3	30186	2	49	2	2		< 50	Sansure HCV RNA	1
3	30187	2	60	2	2		< 50	Sansure HCV RNA	1
3	30200	2	45	2	2				3b
3	30207	2	53	2	2				1
3	30209	2	55	2	2		< 50	Sansure HCV RNA	non-1/2
3	30219	1	46	2	2		< 50	Sansure HCV RNA	1
3	30220	2	43	2	2		< 20	Sansure HCV RNA	1
3	30221	1	44	2	2		< 50	Sansure HCV RNA	1
3	30223	2	53	2	2		< 50	Sansure HCV RNA	1
3	30237	2	60	2	2		< 50	Sansure HCV RNA	1
3	30238	1	52	2	2		< 50	Sansure HCV RNA	1
3	30239	2	45	2	2		< 50	Sansure HCV RNA	2
3	30242	2	58	2	2		< 50	Sansure HCV RNA	1
3	30251	2	49	2	2				1
3	30259	2	58	2	2		< 50	Sansure HCV RNA	2
3	30260	1	26	1	2	2			1
3	30271	2	59	2	2				non-1/2
3	30279	1	56	2	2		< 50	Sansure HCV RNA	1
3	30290	2	58	2	2		< 50	Sansure HCV RNA	2
3	30291	1	24	2	2		< 50	Sansure HCV RNA	1
3	30297	2	53	2	2				2a
3	30299	1	39	2	2				1
3	30302	1	70	2	2		< 50	Sansure HCV RNA	1
3	30303	2	48	2	2		< 50	Sansure HCV RNA	1
3	30311	1	50	2	2		< 50	Sansure HCV RNA	1
3	30312	1	83	2	2		< 20	Sansure HCV RNA	1
3	30314	2	44	2	2		< 50	Sansure HCV RNA	2
3	30315	2	51	2	2		< 50	Sansure HCV RNA	1
3	30320	2	60	2	2		< 50	Sansure HCV RNA	1
3	30323	2	54	2	2		< 50	Sansure HCV RNA	1
3	30324	1	67	2	2		< 50	Sansure HCV RNA	1
3	30325	2	56	2	2				1
3	30326	2	74	2	2				2a
3	30328	1	28	1	2	2			2
3	30338	1	43	2	2		2560000	Sansure HCV RNA	1b
3	30340	1	47	2	2		< 50	Sansure HCV RNA	1
3	30341	2	64	2	2		< 50	Sansure HCV RNA	untypable
3	30342	2	61	1	2	2	< 50	Sansure HCV RNA	2
3	30348	1	29	2	2		4570000	Sansure HCV RNA	1b
3	30369	1	26	2	2		2580000	Sansure HCV RNA	1
3	30371	1	61	2	2				1
3	30377	2	57	2	2		< 50	Sansure HCV RNA	non-1/2
3	30379	1	61	2	2		< 50	Sansure HCV RNA	1
3	30383	2	55	2	2				3a
3	30392	1	68	2	2		< 50	Sansure HCV RNA	1
3	30393	2	59	2	2				non-1/2
3	30395	2	51	2	2		< 50	Sansure HCV RNA	2
3	30396	2	53	2	2		685000	Sansure HCV RNA	2a
3	30398	2	47	2	2		< 50	Sansure HCV RNA	1
3	30399	2	27	2	2		< 50	Sansure HCV RNA	2
3	30400	1	65	2	2				1b
3	30402	1	63	2	2		103	Sansure HCV RNA	1
3	30403	1	49	2	2		1040000	Sansure HCV RNA	1b
3	30404	1	54	2	2		< 50	Sansure HCV RNA	1
3	30405	1	27	2	2		285000	Sansure HCV RNA	1b
3	30406	2	60	2	2				3b
3	30407	2	62	2	2				1
3	30408	1	50	2	2		< 50	Sansure HCV RNA	1
3	30410	1	59	2	2		< 50	Sansure HCV RNA	2
3	30411	2	54	2	2		< 50	Sansure HCV RNA	1
3	30412	1	53	2	2		< 50	Sansure HCV RNA	untypable
3	30413	1	48	2	2		< 50	Sansure HCV RNA	1
3	30414	2	49	2	2				non-1/2
3	30415	1	67	2	2				1
3	30416	1	56	2	2		< 50	Sansure HCV RNA	1
3	30417	2	59	2	2		< 50	Sansure HCV RNA	1
3	30418	1	36	2	2		< 50	Sansure HCV RNA	1
3	30419	2	49	2	2		< 50	Sansure HCV RNA	1
3	30420	2	78	2	2		< 50	Sansure HCV RNA	non-1/2
3	30421	2	73	2	2				2
3	30422	2	66	2	2		< 50	Sansure HCV RNA	1
3	30424	2	67	2	2				1b
3	30428	2	80	2	2		3020000	Sansure HCV RNA	2a
3	30430	1	70	2	2		< 50	Sansure HCV RNA	2
3	30431	1	61	2	2				1
3	30433	2	66	2	2		906000	Sansure HCV RNA	1b
3	30434	2	51	1	2	2			1b
3	30436	2	54	2	2		< 50	Sansure HCV RNA	2
3	30437	2	57	2	2				non-1/2
3	30440	2	51	2	2				2
3	30441	2	59	2	2				2
3	30443	1	25	2	2				1b
3	30444	1	74	2	2				2
3	30445	1	50	2	2		440	Sansure HCV RNA	untypable
3	30446	2	52	2	2		159	Sansure HCV RNA	1
3	30448	2	52	2	2				1b
3	30450	1	49	2	2		< 50	Sansure HCV RNA	1
3	30451	1	63	2	2		< 50	Sansure HCV RNA	1
3	30452	1	74	2	2		16600	Sansure HCV RNA	1
3	30453	2	55	2	2		< 50	Sansure HCV RNA	1
3	30454	1	66	2	2		< 50	Sansure HCV RNA	2
3	30456	2	62	1	2	2			2a
3	30457	1	27	2	2				1
3	30458	1	48	2	2		< 50	Sansure HCV RNA	1
3	30459	1	57	2	2		1500000	Sansure HCV RNA	2a
3	30460	2	72	2	2		< 50	Sansure HCV RNA	non-1/2
3	30461	1	65	2	2		< 50	Sansure HCV RNA	1
3	30470	2	63	2	2				2a
3	30481	2	60	2	2				1
3	30482	2	55	2	2				1

## Sheet: 01center
center	Sample ID	sex	age	diagnosis	saliva testing results	serum testing results	reflex testing results
1	10001	2	49	hepatitis C	2	2
1	10002	1	40	hepatitis C	2	2
1	10003	1	58	hepatitis C	2	2
1	10004	1	45	hepatitis C	2	2
1	10005	1	48	hepatitis C	2	2
1	10006	1	39	hepatitis C	2	2
1	10008	2	32	hepatitis C	2	2
1	10009	2	50	hepatitis C	2	2
1	10010	1	60	hepatitis C	2	2
1	10011	2	54	hepatitis C	2	2
1	10012	2	26	hepatitis C	2	2
1	10013	2	27	hepatitis C	2	2
1	10014	2	28	hepatitis C	2	2
1	10015	2	50	hepatitis C	2	2
1	10016	1	27	hepatitis C	1	2	2
1	10017	1	65	hepatitis C	2	2
1	10018	2	46	hepatitis C	2	2
1	10019	2	36	CHB	1	1
1	10020	2	38	hepatitis C	2	2
1	10022	2	35	CHB	1	1
1	10024	1	54	CHB	1	1
1	10025	1	54	CHB	1	1
1	10027	1	62	CHB	1	1
1	10028	1	40	CHB	2	1	1
1	10029	1	66	PBC	2	1	2
1	10031	1	48	CHB	1	1
1	10032	1	52	hepatitis C	2	2
1	10034	2	48	CHB	1	1
1	10035	2	31	hepatitis C	2	2
1	10036	2	27	CHB	1	1
1	10037	2	55	PBC	1	1
1	10038	2	26	CHB	1	1
1	10039	2	45	CHB	1	1
1	10040	1	35	CHB	1	1
1	10041	2	67	AIH	1	1
1	10043	1	43	CHB	1	1
1	10044	2	29	CHB	1	1
1	10046	2	61	hepatitis C	2	2
1	10047	2	25	CHB	1	1
1	10048	2	69	hepatitis C	2	2
1	10049	2	51	hepatitis C	1	2	2
1	10050	2	65	hepatitis C	1	2	2
1	10051	1	38	CHB	1	1
1	10052	1	40	CHB	1	1
1	10053	1	44	hepatitis C	2	2
1	10054	2	54	hepatitis C	2	2
1	10055	1	56	hepatitis C	2	2
1	10056	1	35	CHB	1	1
1	10057	2	52	hepatitis C	2	2
1	10058	1	58	CHB	1	1
1	10059	2	34	CHB	1	1
1	10060	1	19	CHB	1	1
1	10062	1	65	hepatitis C	2	2
1	10063	1	29	hepatitis C	2	2
1	10065	1	70	hepatitis C	2	2
1	10066	1	56	hepatitis C	2	2
1	10067	2	46	hepatitis C	2	2
1	10068	2	37	PBC	1	1
1	10069	1	64	hepatitis C	2	2
1	10070	1	42	CHB	1	1
1	10071	1	48	CHB	1	1
1	10074	1	55	hepatitis C	2	2
1	10075	1	29	NAFLD	1	1
1	10077	1	31	hepatitis C	2	2
1	10078	1	47	CHB	1	1
1	10080	1	42	CHB	1	1
1	10081	2	39	CHB	1	1
1	10082	1	58	CHB	1	1
1	10084	2	59	CHB	1	1
1	10085	1	60	CHB	1	1
1	10086	2	66	hepatitis C	2	2
1	10087	2	46	hepatitis C	2	2
1	10088	2	56	hepatitis C	2	2
1	10089	1	28	CHB	1	1
1	10090	2	64	hepatitis C	2	2
1	10092	1	52	CHB	1	1
1	10093	1	27	CHB	1	1
1	10094	2	67	CHB	1	1
1	10095	2	60	CHB	1	1
1	10096	1	70	CHB	1	1
1	10097	1	49	CHB	1	1
1	10098	2	49	CHB	1	1
1	10099	2	30	AIH	1	1
1	10100	1	45	hepatitis C	2	2
1	10101	2	57	hepatitis C	2	2
1	10102	1	44	CHB	1	1
1	10104	1	28	hepatitis C	2	2
1	10105	2	41	hepatitis C	2	2
1	10106	1	23	hepatitis C	2	2
1	10107	1	37	ALD	1	1
1	10108	1	64	hepatitis C	2	2
1	10109	1	39	ALD	1	1
1	10111	2	60	hepatitis C	2	2
1	10112	1	62	hepatitis C	2	2
1	10113	1	54	hepatitis C	2	2
1	10114	2	29	hepatitis C	1	2	2
1	10115	2	54	PBC	1	1
1	10116	2	27	hepatitis C	2	2
1	10119	2	46	hepatitis C	2	2
1	10120	1	47	hepatitis C	2	2
1	10121	2	78	hepatitis C	2	2
1	10122	2	54	hepatitis C	2	2
1	10123	2	47	hepatitis C	2	2
1	10124	1	48	NAFLD	1	1
1	10125	1	39	hepatitis C	2	2
1	10126	2	44	hepatitis C	2	2
1	10127	2	46	hepatitis C	2	2
1	10128	2	58	hepatitis C	2	2
1	10130	1	45	hepatitis C	1	2	2
1	10131	2	44	hepatitis C	2	2
1	10132	1	55	hepatitis C	2	2
1	10133	2	54	hepatitis C	2	2
1	10134	2	54	hepatitis C	2	2
1	10135	2	64	AIH	1	1
1	10136	2	74	hepatitis C	2	2
1	10137	2	52	hepatitis C	2	2
1	10138	1	21	NAFLD	1	1
1	10140	1	56	hepatitis C	2	2
1	10141	2	46	AIH	2	1	1
1	10142	1	37	ALD	1	1
1	10143	2	46	hepatitis C	2	2
1	10144	2	66	hepatitis C	2	2
1	10145	2	54	AIH	1	1
1	10146	2	52	hepatitis C	2	2
1	10147	2	42	AIH	1	1
1	10148	1	26	hepatitis C	2	2
1	10149	1	65	hepatitis C	2	2
1	10150	2	48	PBC	1	1
1	10152	1	35	NAFLD	1	1
1	10153	2	45	AIH	1	1
1	10154	1	56	hepatitis C	2	2
1	10155	1	56	hepatitis C	2	2
1	10156	1	46	hepatitis C	2	2
1	10157	2	46	hepatitis C	2	2
1	10158	1	31	NAFLD	1	1
1	10159	1	36	ALD	1	1
1	10160	1	58	hepatitis C	2	2
1	10161	1	60	hepatitis C	2	2
1	10162	1	60	hepatitis C	2	2
1	10164	2	32	hepatitis C	1	2	2
1	10165	1	24	hepatitis C	2	2
1	10166	2	48	hepatitis C	2	2
1	10167	1	43	hepatitis C	2	2
1	10168	1	56	hepatitis C	2	2
1	10169	2	57	hepatitis C	2	2
1	10170	2	54	hepatitis C	2	2
1	10171	1	53	ALD	1	1
1	10172	1	62	ALD	1	1
1	10174	2	50	hepatitis C	2	2
1	10175	2	52	AIH	1	1
1	10176	2	30	AIH	1	1
1	10177	2	60	hepatitis C	2	2
1	10178	1	53	hepatitis C	1	2	2
1	10179	2	54	hepatitis C	2	2
1	10180	2	31	hepatitis C	2	2
1	10181	2	42	hepatitis C	2	2
1	10182	1	48	hepatitis C	2	2
1	10183	1	55	hepatitis C	2	2
1	10184	1	54	hepatitis C	2	2
1	10185	2		hepatitis C	2	2
1	10186	1	44	hepatitis C	2	2
1	10187	2	44	PBC	1	1
1	10188	2	22	NAFLD	1	1
1	10190	2	31	hepatitis C	1	2	2
1	10191	1	29	hepatitis C	2	2
1	10192	1	62	hepatitis C	2	2
1	10193	2	30	hepatitis C	1	2	2
1	10194	2	57	hepatitis C	2	2
1	10195	2	51	hepatitis C	2	2
1	10197	2	60	AIH	1	1
1	10198	1	57	hepatitis C	2	2
1	10199	2	59	hepatitis C	2	2
1	10200	2	50	hepatitis C	1	2	2
1	10201	2	63	hepatitis C	2	2
1	10202	2	66	hepatitis C	1	2	2
1	10203	1	42	NAFLD	1	1
1	10204	1	70	ALD	1	1
1	10205	2	50	hepatitis C	1	1
1	10207	1	35	ALD	1	1
1	10208	2	73	AIH	2	1	1
1	10209	1	45	hepatitis C	2	2
1	10210	2	66	hepatitis C	2	2
1	10211	1	27	hepatitis C	2	2
1	10212	1	53	ALD	1	1
1	10213	1	56	ALD	1	1
1	10214	2	48	PBC	1	1
1	10215	2	45	hepatitis C	1	2	2
1	10216	2	49	AIH	1	1
1	10218	2	45	hepatitis C	2	2
1	10219	1	65	hepatitis C	2	2
1	10220	1	55	ALD	1	1
1	10221	2	51	PBC	1	1
1	10222	1	40	ALD	1	1
1	10223	1	32	AIH	1	1
1	10224	2	57	PBC	1	1
1	10225	2	59	AIH	1	1
1	10226	2	51	NAFLD	1	1
1	10228	2	59	hepatitis C	1	2	2
1	10229	2	54	hepatitis C	1	2	2
1	10231	1	31	hepatitis C	2	2
1	10232	2	65	AIH	1	1
1	10233	2	60	AIH	1	1
1	10235	2	54	hepatitis C	1	2	2
1	10236	2	71	hepatitis C	2	2
1	10237	1	23	ALD	1	1
1	10238	1	49	hepatitis C	2	2
1	10239	2	33	hepatitis C	2	2
1	10240	1	33	hepatitis C	2	2
1	10241	1	55	hepatitis C	2	2
1	10242	2	54	hepatitis C	2	2
1	10243	1	76	ALD	1	1
1	10244	1	34	NAFLD	1	1
1	10245	1	44	hepatitis C	2	2
1	10246	1	47	ALD	1	1
1	10247	1	59	hepatitis C	2	2
1	10248	2	52	hepatitis C	2	2
1	10249	1	35	hepatitis C	2	2
1	10250	1	55	hepatitis C	2	2
1	10251	1	43	hepatitis C	2	2
1	10252	1	69	ALD	1	1
1	10253	1	49	hepatitis C	2	2
1	10254	1	35	NAFLD	1	1
1	10256	2	46	AIH	1	1
1	10257	1	45	NAFLD	1	1
1	10259	1	57	hepatitis C	2	2
1	10260	2	58	hepatitis C	2	2
1	10261	2	52	hepatitis C	2	2
1	10262	1	34	hepatitis C	2	2
1	10263	1	67	PBC	1	1
1	10264	2	34	hepatitis C	2	2
1	10265	1	65	hepatitis C	2	2
1	10268	2	40	hepatitis C	2	2
1	10269	1	55	hepatitis C	2	2
1	10270	1	49	hepatitis C	2	2
1	10272	2	57	AIH	1	1
1	10273	1	54	ALD	1	1
1	10274	1	39	hepatitis C	2	2
1	10275	2	67	hepatitis C	2	2
1	10276	2	54	NAFLD	1	1
1	10278	1	47	NAFLD	1	1
1	10279	1	63	hepatitis C	2	2
1	10280	2	55	hepatitis C	2	2
1	10281	2	66	NAFLD	1	1
1	10282	1	65	AIH	1	1
1	10283	2	69	NAFLD	1	1
1	10284	2	53	PBC	1	1
1	10285	2	68	AIH	1	1
1	10287	2	46	PBC	1	1
1	10288	1	50	NAFLD	1	1
1	10289	1	57	NAFLD	1	1
1	10290	1	55	hepatitis C	2	2
1	10291	2	67	hepatitis C	2	2
1	10292	2	27	healthy	1	1
1	10293	2	24	healthy	1	1
1	10294	2	36	healthy	1	1
1	10295	2	27	healthy	1	1
1	10296	1	27	healthy	1	1
1	10297	2	24	healthy	1	1
1	10298	2	24	healthy	1	1
1	10299	2	24	healthy	1	1
1	10300	1	65	CHB	1	1
1	10302	2	36	CHB	1	1
1	10303	1	44	CHB	1	1
1	10304	1	48	CHB	1	1
1	10305	2	21	CHB	1	1
1	10306	1	71	CHB	1	1
1	10307	2	44	CHB	1	1
1	10308	2	46	hepatitis C	2	2
1	10309	1	45	CHB	1	1
1	10312	1	49	CHB	1	1
1	10315	2	23	healthy	1	1
1	10317	1	21	healthy	1	1
1	10318	1	37	healthy	1	1
1	10319	1	29	healthy	1	1
1	10320	2	30	healthy	1	1
1	10321	2	23	healthy	1	1
1	10322	2	26	healthy	1	1
1	10323	2	26	healthy	1	1
1	10324	2	22	healthy	1	1
1	10325	2	26	healthy	1	1
1	10326	1	13	healthy	1	1
1	10327	2	28	healthy	1	1
1	10328	2	22	healthy	1	1
1	10329	1	27	healthy	1	1
1	10330	1	33	healthy	1	1
1	10331	1	26	healthy	1	1
1	10332	2	23	healthy	1	1
1	10333	1	42	healthy	1	1
1	10334	2	49	healthy	1	1
1	10335	2	28	healthy	1	1
1	10336	2	49	healthy	1	1
1	10337	2	37	healthy	1	1
1	10338	1	36	healthy	1	1
1	10339	1	29	healthy	1	1
1	10340	2	26	healthy	1	1
1	10341	2	26	healthy	1	1
1	10342	2	25	healthy	1	1
1	10343	1	38	healthy	1	1
1	10344	1	39	healthy	1	1
1	10345	1	17	healthy	1	1
1	10346	1	43	healthy	1	1
1	10347	2	27	healthy	1	1
1	10348	2	26	healthy	1	1
1	10349	2	28	healthy	1	1
1	10350	2	22	healthy	1	1
1	10351	1	25	healthy	1	1
1	10352	2	24	healthy	1	1
1	10353	1	43	healthy	1	1
1	10354	2	25	healthy	1	1
1	10355	1	21	healthy	1	1
1	10356	2	33	healthy	1	1
1	10359	1	42	ALD	1	1
1	10360	1	33	ALD	1	1
1	10361	2	33	CHB	1	1
1	10362	1	44	CHB	1	1
1	10363	1	22	CHB	1	1
1	10364	2	24	CHB	1	1
1	10366	1	30	healthy	1	1
1	10367	1	59	ALD	1	1
1	10370	2	69	PBC	1	1
1	10372	2	55	NAFLD	1	1
1	10373	1	40	PBC	1	1
1	10374	2	59	hepatitis C	2	2
1	10375	2	51	PBC	1	1
1	10376	1	53	hepatitis C	1	2	2
1	10377	1	55	ALD	1	1
1	10378	2	77	AIH	1	1
1	10379	2	35	CHB	1	1
1	10380	1	70	CHB	1	1
1	10382	2	40	CHB	1	1
1	10383	2	31	CHB	1	1
1	10384	2	54	CHB	1	1
1	10385	2	70	CHB	1	1
1	10386	1	23	CHB	1	1
1	10389	1	42	CHB	1	1
1	10390	1	45	CHB	1	1
1	10391	1	36	CHB	1	1
1	10392	1	50	CHB	1	1
1	10393	2	30	CHB	1	1
1	10394	2	46	CHB	1	1
1	10395	1	33	NAFLD	1	1
1	10397	2	51	CHB	1	1
1	10398	1	71	healthy	1	1
1	10399	1	50	CHB	1	1
1	10400	2	47	PBC	1	1
1	10401	1	45	CHB	1	1
1	10402	1	43	CHB	1	1
1	10403	1	59	hepatitis C	2	2
1	10404	1	64	CHB	2	1	1
1	10405	1	50	CHB	1	1
1	10406	1	62	CHB	1	1
1	10407	1	53	hepatitis C	2	2
1	10408	1	49	hepatitis C	2	2

## Sheet: 02center
center	Sample ID	sex	age	diagnosis	saliva testing results	serum testing results	reflex testing results
2	20001	1	26	other liver-related disease	1	1
2	20002	2	52	hepatitis C	2	2
2	20004	1	27	other liver-related disease	1	1
2	20005	2	64	other liver-related disease	1	1
2	20006	2	47	hepatitis C	2	2
2	20007	1	54	other liver-related disease	1	1
2	20008	2	39	non-liver disease	1	1
2	20009	2	37	other liver-related disease	1	1
2	20010	2	46	other liver-related disease	1	1
2	20011	2	55	other liver-related disease	1	1
2	20012	1	50	hepatitis C	2	2
2	20013	2	68	other liver-related disease	1	1
2	20014	2	35	non-liver disease	1	1
2	20016	1	63	other liver-related disease	1	1
2	20017	2	30	non-liver disease	1	1
2	20018	2	33	non-liver disease	1	1
2	20019	1	67	hepatitis C	2	2
2	20020	2	73	other liver-related disease	1	1
2	20021	1	50	other liver-related disease	1	1
2	20022	2	48	other liver-related disease	1	1
2	20023	1	42	other liver-related disease	1	1
2	20024	2	61	other liver-related disease	1	1
2	20025	2	46	other liver-related disease	2	1	1
2	20026	2	76	other liver-related disease	1	1
2	20027	2	55	other liver-related disease	1	1
2	20028	1	25	hepatitis C	2	2
2	20029	2	40	hepatitis C	2	2
2	20030	1	50	hepatitis C	2	2
2	20031	2	57	hepatitis C	2	2
2	20032	1	37	other liver-related disease	1	1
2	20033	1	26	other liver-related disease	1	1
2	20034	1	60	hepatitis C	1	1
2	20035	1	30	other liver-related disease	1	1
2	20036	1	40	other liver-related disease	1	1
2	20037	2	35	healthy	1	1
2	20038	1	43	other liver-related disease	1	1
2	20039	1	36	other liver-related disease	1	1
2	20040	1	35	healthy	1	1
2	20041	2	49	hepatitis C	2	2
2	20042	2	33	hepatitis C	1	2	2
2	20043	1	37	other liver-related disease	1	1
2	20044	1	57	hepatitis C	1	2	2
2	20045	2	38	hepatitis C	2	2
2	20046	1	62	hepatitis C	2	2
2	20047	1	64	hepatitis C	2	2
2	20048	2	24	hepatitis C	2	2
2	20049	1	57	hepatitis C	2	2
2	20050	1	33	hepatitis C	2	2
2	20051	2	64	non-liver disease	1	1
2	20052	1	48	other liver-related disease	1	1
2	20053	2	61	healthy	1	1
2	20054	1	33	other liver-related disease	1	1
2	20055	1	27	hepatitis C	2	2
2	20056	1	45	other liver-related disease	1	1
2	20057	2	26	other liver-related disease	1	1
2	20058	1	16	other liver-related disease	1	1
2	20059	1	34	other liver-related disease	1	1
2	20060	2	30	hepatitis C	2	2
2	20061	2	64	hepatitis C	2	2
2	20062	1	55	hepatitis C	2	2
2	20063	2	53	hepatitis C	2	2
2	20064	2	54	hepatitis C	2	2
2	20065	2	54	hepatitis C	2	2
2	20066	1	32	other liver-related disease	1	1
2	20067	2	71	hepatitis C	2	2
2	20069	1	40	healthy	1	1
2	20071	1	42	other liver-related disease	1	1
2	20072	2	39	hepatitis C	1	1
2	20073	1	26	hepatitis C	1	1
2	20074	1	28	other liver-related disease	1	1
2	20075	1	26	hepatitis C	2	2
2	20076	1	57	hepatitis C	2	2
2	20077	1	54	hepatitis C	2	2
2	20078	2	52	hepatitis C	2	2
2	20079	1	38	other liver-related disease	1	1
2	20081	2	55	healthy	1	1
2	20082	2	43	healthy	1	1
2	20083	2	40	other liver-related disease	1	1
2	20084	1	36	other liver-related disease	1	1
2	20085	1	80	other liver-related disease	1	1
2	20086	1	66	hepatitis C	2	2
2	20087	2	49	non-liver disease	1	1
2	20088	2	69	hepatitis C	2	2
2	20089	2	29	other liver-related disease	1	1
2	20090	2	45	hepatitis C	2	2
2	20091	2	60	hepatitis C	2	2
2	20092	1	27	hepatitis C	2	2
2	20093	1	57	hepatitis C	2	2
2	20095	2	28	other liver-related disease	1	1
2	20096	1	29	other liver-related disease	1	1
2	20098	2	71	other liver-related disease	1	1
2	20099	2	68	hepatitis C	2	2
2	20100	2	25	other liver-related disease	1	1
2	20101	1	34	non-liver disease	1	1
2	20102	2	62	other liver-related disease	1	1
2	20104	1	35	other liver-related disease	1	1
2	20105	2	53	non-liver disease	1	1
2	20106	2	41	hepatitis C	2	2
2	20107	2	72	non-liver disease	1	1
2	20108	2	45	hepatitis C	2	2
2	20109	2	54	other liver-related disease	1	2	1
2	20110	2	33	non-liver disease	1	1
2	20111	1	27	healthy	1	1
2	20112	1	43	other liver-related disease	1	1
2	20114	2	28	non-liver disease	1	1
2	20115	1	28	non-liver disease	1	1
2	20116	1	57	hepatitis C	2	2
2	20117	2	64	hepatitis C	2	2
2	20118	2	28	hepatitis C	2	2
2	20119	1	53	hepatitis C	2	2
2	20120	1	33	hepatitis C	2	2
2	20121	1	22	healthy	1	1
2	20122	1	36	other liver-related disease	1	1
2	20123	2	42	non-liver disease	1	1
2	20124	1	34	other liver-related disease	1	1
2	20125	2	47	other liver-related disease	1	1
2	20126	2	23	hepatitis C	2	2
2	20127	2	62	hepatitis C	2	2
2	20128	2	63	other liver-related disease	1	1
2	20131	1	58	other liver-related disease	1	1
2	20133	1	43	other liver-related disease	1	1
2	20134	1	28	other liver-related disease	1	1
2	20135	2	39	other liver-related disease	1	1
2	20136	1	25	other liver-related disease	1	1
2	20137	1	36	hepatitis C	1	1
2	20138	1	23	other liver-related disease	1	1
2	20139	2	28	hepatitis C	2	2
2	20140	2	52	other liver-related disease	1	1
2	20141	2	42	hepatitis C	2	2
2	20142	2	50	hepatitis C	2	2
2	20143	2	33	hepatitis C	1	1
2	20144	1	29	hepatitis C	2	2
2	20145	2	55	hepatitis C	2	2
2	20146	2	27	healthy	1	1
2	20147	1	27	other liver-related disease	1	1
2	20148	1	60	other liver-related disease	1	1
2	20149	1	53	other liver-related disease	1	1
2	20150	2	48	other liver-related disease	1	1
2	20151	2	28	non-liver disease	1	1
2	20153	2	34	other liver-related disease	1	1
2	20158	1	54	hepatitis C	2	2
2	20159	1	58	hepatitis C	2	2
2	20160	1	64	other liver-related disease	1	1
2	20161	2	50	hepatitis C	2	2
2	20162	2	39	other liver-related disease	1	1
2	20163	2	35	hepatitis C	2	2
2	20164	1	81	other liver-related disease	1	1
2	20165	1	65	other liver-related disease	1	1
2	20166	2	40	hepatitis C	2	2
2	20167	2	65	other liver-related disease	1	1
2	20168	1	40	other liver-related disease	1	1
2	20169	2	25	healthy	1	1
2	20170	2	58	hepatitis C	2	2
2	20171	1	55	other liver-related disease	1	1
2	20172	1	39	other liver-related disease	1	1
2	20173	1	45	other liver-related disease	1	1
2	20174	1	35	other liver-related disease	1	1
2	20175	2	28	hepatitis C	2	2
2	20176	2	55	other liver-related disease	1	1
2	20177	2	66	hepatitis C	2	2
2	20178	1	32	other liver-related disease	1	1
2	20179	1	43	other liver-related disease	1	1
2	20180	1	31	other liver-related disease	1	1
2	20181	1	57	hepatitis C	2	2
2	20182	2	41	non-liver disease	1	1
2	20183	1	41	other liver-related disease	1	1
2	20184	2	48	other liver-related disease	1	1
2	20186	1	41	other liver-related disease	1	1
2	20187	1	46	other liver-related disease	1	1
2	20188	2	45	other liver-related disease	1	1
2	20189	2	34	other liver-related disease	1	1
2	20190	1	46	other liver-related disease	1	1
2	20191	1	37	other liver-related disease	1	1
2	20192	2	24	non-liver disease	1	1
2	20193	2	42	non-liver disease	1	1
2	20194	1	44	other liver-related disease	1	1
2	20195	2	49	hepatitis C	2	2
2	20196	2	65	hepatitis C	2	2
2	20197	2	52	hepatitis C	2	2
2	20198	1	58	hepatitis C	2	2
2	20199	2	62	hepatitis C	2	2
2	20200	2	35	other liver-related disease	1	1
2	20201	2	49	non-liver disease	1	1
2	20202	2	79	other liver-related disease	1	1
2	20203	1	60	other liver-related disease	1	1
2	20204	1	36	other liver-related disease	1	1
2	20205	1	18	other liver-related disease	1	1
2	20206	2	57	other liver-related disease	1	1
2	20207	2	55	hepatitis C	2	2
2	20208	1	64	hepatitis C	2	2
2	20209	1	63	hepatitis C	2	2
2	20210	2	31	hepatitis C	2	2
2	20211	1	26	hepatitis C	2	2
2	20212	2	48	healthy	1	1
2	20214	1	29	hepatitis C	2	2
2	20215	2	49	hepatitis C	2	2
2	20216	1	62	other liver-related disease	1	1
2	20217	1	52	hepatitis C	2	2
2	20219	1	35	non-liver disease	1	1
2	20220	1	24	hepatitis C	2	2
2	20221	1	65	other liver-related disease	1	1
2	20222	2	39	other liver-related disease	1	1
2	20223	1	38	other liver-related disease	1	1
2	20224	1	35	other liver-related disease	1	1
2	20225	1	33	other liver-related disease	1	1
2	20226	1	29	other liver-related disease	1	1
2	20227	2	28	non-liver disease	1	1
2	20229	1	37	other liver-related disease	1	1
2	20230	1	47	other liver-related disease	1	1

## Sheet: 03center
center	Sample ID	sex	age	diagnosis	saliva testing results	serum testing results	reflex testing results
3	30001	2	32	other liver-related disease	1	1
3	30002	1	40	other liver-related disease	1	1
3	30003	1	62	non-liver disease	1	1
3	30004	1	79	non-liver disease	1	1
3	30005	2	38	healthy	1	1
3	30006	2	58	other liver-related disease	2	1	1
3	30007	1	19	other liver-related disease	1	1
3	30008	1	17	other liver-related disease	1	1
3	30009	1	45	other liver-related disease	1	1
3	30010	1	46	other liver-related disease	2	1	1
3	30011	2	62	other liver-related disease	1	1
3	30012	1	63	hepatitis C	2	2
3	30013	1	34	other liver-related disease	1	1
3	30014	1	53	hepatitis C	2	2
3	30015	2	50	hepatitis C	2	2
3	30016	1	20	non-liver disease	1	1
3	30017	1	20	non-liver disease	1	1
3	30018	1	40	other liver-related disease	1	1
3	30019	2	36	other liver-related disease	1	1
3	30020	2	33	other liver-related disease	1	1
3	30021	2	39	other liver-related disease	1	1
3	30022	2	53	hepatitis C	2	2
3	30023	1	32	other liver-related disease	1	1
3	30024	1	27	other liver-related disease	1	1
3	30025	1	47	hepatitis C	2	2
3	30026	1	48	other liver-related disease	1	1
3	30027	1	34	other liver-related disease	1	1
3	30028	2	59	hepatitis C	2	2
3	30029	1	54	hepatitis C	2	2
3	30030	2	43	hepatitis C	2	2
3	30032	1	34	non-liver disease	1	1
3	30033	1	27	other liver-related disease	1	1
3	30034	1	43	other liver-related disease	1	1
3	30035	1	44	other liver-related disease	1	1
3	30036	1	45	other liver-related disease	1	1
3	30037	2	37	other liver-related disease	1	1
3	30038	1	70	hepatitis C	2	2
3	30039	2	28	non-liver disease	1	1
3	30040	1	54	other liver-related disease	1	1
3	30041	1	52	other liver-related disease	1	1
3	30042	2	54	other liver-related disease	1	1
3	30043	2	46	other liver-related disease	1	1
3	30044	1	51	other liver-related disease	1	1
3	30045	2	57	other disease	1	1
3	30046	1	29	other liver-related disease	1	1
3	30047	1	27	other disease	1	1
3	30048	2	53	hepatitis C	2	2
3	30049	1	32	other liver-related disease	1	1
3	30050	2	54	healthy	1	1
3	30051	1	54	other liver-related disease	1	1
3	30052	1	43	other liver-related disease	1	1
3	30053	1	47	other liver-related disease	1	1
3	30054	2	80	other disease	1	1
3	30055	1	36	other disease	1	1
3	30056	1	13	other liver-related disease	1	1
3	30057	1	31	other liver-related disease	1	1
3	30058	1	43	other liver-related disease	1	1
3	30060	1	11	other liver-related disease	2	1	1
3	30061	2	54	healthy	1	1
3	30062	1	34	other liver-related disease	1	1
3	30063	1	61	other liver-related disease	1	1
3	30064	1	57	other liver-related disease	1	1
3	30065	1	39	other liver-related disease	1	1
3	30066	2	66	hepatitis C	2	2
3	30067	2	62	other liver-related disease	1	1
3	30068	2	37	other liver-related disease	1	1
3	30071	1	28	other liver-related disease	1	1
3	30072	2	61	other liver-related disease	1	1
3	30073	2	64	hepatitis C	2	2
3	30074	1	44	non-liver disease	1	1
3	30075	2	36	other liver-related disease	1	1
3	30076	1	26	other liver-related disease	1	1
3	30077	1	15	other disease	1	1
3	30078	2	65	hepatitis C	2	2
3	30079	1	51	hepatitis C	2	2
3	30080	1	33	non-liver disease	1	1
3	30081	2	25	hepatitis C	2	2
3	30082	1	62	non-liver disease	1	1
3	30083	2	60	hepatitis C	2	2
3	30084	1	27	other liver-related disease	1	1
3	30085	1	35	other liver-related disease	1	1
3	30087	2	71	hepatitis C	2	2
3	30088	2	44	hepatitis C	2	2
3	30089	2	64	hepatitis C	2	2
3	30090	1	64	other liver-related disease	1	1
3	30091	1	30	other liver-related disease	1	1
3	30092	1	31	other liver-related disease	1	1
3	30093	2	63	hepatitis C	2	2
3	30094	2	27	other liver-related disease	1	1
3	30095	2	32	other liver-related disease	2	1	1
3	30096	1	28	other liver-related disease	1	1
3	30097	1	62	non-liver disease	1	1
3	30098	1	39	other disease	1	1
3	30099	2	31	hepatitis C	1	1
3	30100	1	53	other disease	1	1
3	30101	1	46	other liver-related disease	1	1
3	30102	2	67	other liver-related disease	1	1
3	30103	1	30	other liver-related disease	1	1
3	30104	2	71	hepatitis C	2	2
3	30105	1	55	other liver-related disease	1	1
3	30106	1	52	other disease	1	1
3	30107	1	20	other liver-related disease	1	1
3	30109	2	46	other liver-related disease	1	1
3	30110	2	53	healthy	1	1
3	30111	1	30	healthy	1	1
3	30114	1	39	other liver-related disease	1	1
3	30115	1	53	other liver-related disease	1	1
3	30116	1	26	hepatitis C	2	2
3	30117	2	58	hepatitis C	2	2
3	30118	1	90	hepatitis C	2	2
3	30119	1	23	other liver-related disease	1	1
3	30121	1	66	hepatitis C	2	2
3	30122	2	53	other liver-related disease	1	1
3	30123	1	28	non-liver disease	1	1
3	30124	2	63	other liver-related disease	1	1
3	30125	1	40	other liver-related disease	1	1
3	30126	1	24	other liver-related disease	1	1
3	30127	2	47	other disease	1	1
3	30128	2	60	other liver-related disease	1	1
3	30129	1	37	other liver-related disease	1	1
3	30130	1	43	other liver-related disease	1	1
3	30131	1	19	other liver-related disease	1	1
3	30132	2	29	non-liver disease	1	1
3	30133	1	73	other disease	1	1
3	30134	2	41	other liver-related disease	1	1
3	30135	1	38	other liver-related disease	1	1
3	30136	1	26	other liver-related disease	1	1
3	30137	2	20	other liver-related disease	1	1
3	30138	2	30	non-liver disease	1	1
3	30139	1	30	other liver-related disease	1	1
3	30140	1	36	other liver-related disease	1	1
3	30142	2	34	other liver-related disease	1	1
3	30143	1	46	other liver-related disease	1	1
3	30144	2	59	other liver-related disease	1	1
3	30146	2	60	hepatitis C	2	2
3	30147	1	52	hepatitis C	2	2
3	30148	1	72	other liver-related disease	1	1
3	30149	2	58	other disease	1	1
3	30150	1	42	other liver-related disease	1	1
3	30151	2	56	hepatitis C	2	2
3	30152	1	44	non-liver disease	1	1
3	30153	1	52	other liver-related disease	1	1
3	30154	2	68	other liver-related disease	1	1
3	30155	2	54	other liver-related disease	1	1
3	30156	2	25	other liver-related disease	1	1
3	30157	2	38	other liver-related disease	1	1
3	30158	1	46	hepatitis C	2	2
3	30159	2	76	hepatitis C	2	2
3	30160	1	45	other liver-related disease	1	1
3	30161	1	73	hepatitis C	2	2
3	30162	1	35	hepatitis C	2	2
3	30163	1	67	other liver-related disease	1	1
3	30164	2	64	hepatitis C	1	2	2
3	30165	1	41	other liver-related disease	1	1
3	30166	2	40	other disease	1	1
3	30167	2	55	hepatitis C	2	2
3	30168	1	54	other liver-related disease	1	1
3	30169	2	58	other liver-related disease	1	1
3	30170	2	46	other liver-related disease	1	1
3	30171	1	46	other liver-related disease	1	1
3	30172	1	66	other liver-related disease	1	1
3	30173	1	46	healthy	1	1
3	30174	2	58	hepatitis C	1	1
3	30176	1	61	other liver-related disease	1	1
3	30177	1	40	other liver-related disease	1	1
3	30178	2	46	other liver-related disease	1	1
3	30179	1	67	other liver-related disease	1	1
3	30180	1	62	other liver-related disease	1	1
3	30181	2	65	other liver-related disease	2	2
3	30182	2	57	other liver-related disease	1	1
3	30183	1	45	other liver-related disease	1	2	2
3	30185	1	31	other liver-related disease	1	1
3	30186	2	49	hepatitis C	2	2
3	30187	2	60	hepatitis C	2	2
3	30188	1	60	non-liver disease	1	1
3	30190	2	48	other liver-related disease	1	1
3	30191	2	58	other liver-related disease	1	1
3	30192	1	57	other liver-related disease	1	1
3	30193	1	26	other liver-related disease	1	1
3	30194	1	26	other liver-related disease	1	1
3	30195	2	55	other liver-related disease	1	1
3	30196	2	66	other liver-related disease	1	1
3	30197	1	52	other liver-related disease	1	1
3	30198	1	38	other liver-related disease	1	1
3	30200	2	45	hepatitis C	2	2
3	30201	2	44	other disease	1	1
3	30202	1	37	other liver-related disease	1	1
3	30203	1	30	other liver-related disease	1	1
3	30204	2	41	other liver-related disease	1	1
3	30205	1	29	other liver-related disease	1	1
3	30206	2	27	other liver-related disease	1	1
3	30207	2	53	hepatitis C	2	2
3	30208	2	36	other disease	1	1
3	30209	2	55	hepatitis C	2	2
3	30211	1	35	other liver-related disease	1	1
3	30212	2	42	other liver-related disease	1	1
3	30213	1	53	other liver-related disease	1	1
3	30214	2	29	other liver-related disease	1	1
3	30215	1	21	other liver-related disease	1	1
3	30216	2	64	other liver-related disease	1	1
3	30217	2	65	other liver-related disease	1	1
3	30218	1	42	other liver-related disease	1	1
3	30219	1	46	hepatitis C	2	2
3	30220	2	43	hepatitis C	2	2
3	30221	1	44	hepatitis C	2	2
3	30222	1	35	other liver-related disease	1	1
3	30223	2	53	hepatitis C	2	2
3	30224	2	29	other liver-related disease	1	1
3	30225	1	46	other liver-related disease	1	1
3	30226	2	55	other liver-related disease	1	1
3	30227	1	43	other liver-related disease	1	1
3	30228	1	69	other liver-related disease	1	1
3	30229	2	48	other liver-related disease	1	1
3	30231	1	59	other liver-related disease	1	1
3	30232	1	44	other liver-related disease	1	1
3	30233	2	21	healthy	1	1
3	30234	2	61	other liver-related disease	1	1
3	30235	1	50	other liver-related disease	1	1
3	30236	1	65	other liver-related disease	1	1
3	30237	2	60	hepatitis C	2	2
3	30238	1	52	hepatitis C	2	2
3	30239	2	45	hepatitis C	2	2
3	30240	1	70	other liver-related disease	1	1
3	30241	1	23	non-liver disease	1	1
3	30242	2	58	hepatitis C	2	2
3	30243	1	48	other liver-related disease	1	1
3	30244	1	49	other liver-related disease	1	1
3	30245	1	40	other liver-related disease	1	1
3	30246	1	50	other liver-related disease	1	1
3	30247	1	27	other liver-related disease	2	1	1
3	30248	2	67	other liver-related disease	1	1
3	30249	2	46	other liver-related disease	1	1
3	30250	1	35	other liver-related disease	1	1
3	30251	2	49	hepatitis C	2	2
3	30252	2	37	other liver-related disease	1	1
3	30253	1	45	other liver-related disease	1	1
3	30254	1	40	other liver-related disease	1	1
3	30255	1	33	other liver-related disease	1	1
3	30256	2	30	other liver-related disease	1	1
3	30257	2	67	other liver-related disease	1	1
3	30258	1	45	other liver-related disease	1	1
3	30259	2	58	hepatitis C	2	2
3	30260	1	26	other liver-related disease	1	2	2
3	30261	1	24	other liver-related disease	1	1
3	30262	2	21	other liver-related disease	1	1
3	30263	1	66	other liver-related disease	1	1
3	30264	1	57	other liver-related disease	1	1
3	30265	2	33	other liver-related disease	1	1
3	30266	2	45	non-liver disease	1	1
3	30267	2	22	other liver-related disease	1	1
3	30268	2	69	other liver-related disease	1	1
3	30269	1	62	other liver-related disease	1	1
3	30270	1	35	other liver-related disease	1	1
3	30271	2	59	hepatitis C	2	2
3	30272	1	41	other liver-related disease	1	1
3	30273	2	60	other liver-related disease	1	1
3	30274	2	20	non-liver disease	1	1
3	30275	1	30	other liver-related disease	1	1
3	30276	2	52	non-liver disease	1	1
3	30278	2	29	non-liver disease	1	1
3	30279	1	56	hepatitis C	2	2
3	30280	1	40	other liver-related disease	1	1
3	30281	2	58	other liver-related disease	1	1
3	30282	1	22	other liver-related disease	1	1
3	30283	2	31	other liver-related disease	1	1
3	30284	1	56	other liver-related disease	1	1
3	30285	1	34	other liver-related disease	1	1
3	30286	1	53	other liver-related disease	1	1
3	30287	2	30	other liver-related disease	1	1
3	30288	1	52	other liver-related disease	1	1
3	30289	1	9	other liver-related disease	1	1
3	30290	2	58	hepatitis C	2	2
3	30291	1	24	hepatitis C	2	2
3	30292	1	56	other liver-related disease	1	1
3	30293	1	43	healthy	1	1
3	30294	2	28	other liver-related disease	1	1
3	30295	1	46	other liver-related disease	1	1
3	30296	1	62	non-liver disease	1	1
3	30297	2	53	hepatitis C	2	2
3	30298	1	26	other liver-related disease	1	1
3	30299	1	39	other liver-related disease	2	2
3	30300	1	33	other liver-related disease	1	1
3	30301	1	36	other liver-related disease	1	1
3	30302	1	70	hepatitis C	2	2
3	30303	2	48	hepatitis C	2	2
3	30304	1	54	other liver-related disease	1	1
3	30305	1	61	other liver-related disease	1	1
3	30306	1	26	other liver-related disease	1	1
3	30307	1	48	other liver-related disease	1	1
3	30308	1	36	other liver-related disease	1	1
3	30309	2	42	other liver-related disease	1	1
3	30310	2	56	other liver-related disease	1	1
3	30311	1	50	hepatitis C	2	2
3	30312	1	83	hepatitis C	2	2
3	30313	1	52	other liver-related disease	1	1
3	30314	2	44	hepatitis C	2	2
3	30315	2	51	hepatitis C	2	2
3	30316	1	39	other liver-related disease	1	1
3	30317	1	38	hepatitis C	1	1
3	30318	1	40	other liver-related disease	1	1
3	30319	2	58	other liver-related disease	1	1
3	30320	2	60	hepatitis C	2	2
3	30322	2	64	hepatitis C	1	1
3	30323	2	54	hepatitis C	2	2
3	30324	1	67	hepatitis C	2	2
3	30325	2	56	hepatitis C	2	2
3	30326	2	74	hepatitis C	2	2
3	30327	1	57	other liver-related disease	1	1
3	30328	1	28	hepatitis C	1	2	2
3	30329	1	53	other liver-related disease	1	1
3	30330	2	51	other liver-related disease	1	1
3	30331	2	63	other liver-related disease	1	1
3	30332	1	26	healthy	1	1
3	30333	2	38	other liver-related disease	1	1
3	30334	1	29	other liver-related disease	1	1
3	30335	1	54	hepatitis C	1	1
3	30336	1	33	other liver-related disease	1	1
3	30337	2	31	healthy	1	1
3	30338	1	43	hepatitis C	2	2
3	30339	2	47	other liver-related disease	1	1
3	30340	1	47	hepatitis C	2	2
3	30341	2	64	hepatitis C	2	2
3	30342	2	61	hepatitis C	1	2	2
3	30343	1	35	other liver-related disease	1	1
3	30344	2	28	other liver-related disease	1	1
3	30345	1	64	other liver-related disease	1	1
3	30346	2	65	other liver-related disease	1	1
3	30347	2	22	healthy	1	1
3	30348	1	29	hepatitis C	2	2
3	30349	1	61	other liver-related disease	1	1
3	30350	2	67	other liver-related disease	1	1
3	30351	2	46	non-liver disease	1	1
3	30352	2	27	healthy	1	1
3	30353	1	40	other liver-related disease	1	1
3	30354	2	27	other liver-related disease	1	1
3	30355	1	62	other liver-related disease	1	1
3	30356	1	39	other liver-related disease	1	1
3	30357	1	42	other liver-related disease	1	1
3	30358	1	29	other liver-related disease	1	1
3	30359	2	62	other liver-related disease	1	1
3	30360	1	62	other liver-related disease	1	1
3	30361	1	38	other liver-related disease	1	1
3	30362	2	34	other liver-related disease	1	1
3	30363	1	32	other liver-related disease	1	1
3	30364	1	48	other liver-related disease	1	1
3	30365	2	40	healthy	1	1
3	30366	1	44	healthy	1	1
3	30367	1	32	other liver-related disease	1	1
3	30368	2	59	other liver-related disease	1	1
3	30369	1	26	hepatitis C	2	2
3	30370	2	28	other liver-related disease	1	1
3	30371	1	61	hepatitis C	2	2
3	30372	1	47	other liver-related disease	1	1
3	30373	1	23	other liver-related disease	1	1
3	30374	1	48	other liver-related disease	1	1
3	30375	1	16	other liver-related disease	1	1
3	30377	2	57	hepatitis C	2	2
3	30378	1	51	other liver-related disease	1	1
3	30379	1	61	hepatitis C	2	2
3	30380	1	25	hepatitis C	1	1
3	30381	2	53	other liver-related disease	1	1
3	30382	1	57	other liver-related disease	1	1
3	30383	2	55	hepatitis C	2	2
3	30384	2	30	other liver-related disease	1	1
3	30385	2	64	other liver-related disease	1	1
3	30386	1	64	other liver-related disease	1	1
3	30387	1	12	other liver-related disease	1	1
3	30388	1	28	other liver-related disease	1	1
3	30389	1	73	other liver-related disease	1	1
3	30390	1	50	other disease	1	1
3	30391	1	29	other liver-related disease	1	1
3	30392	1	68	hepatitis C	2	2
3	30393	2	59	hepatitis C	2	2
3	30394	1	58	other liver-related disease	1	1
3	30395	2	51	hepatitis C	2	2
3	30396	2	53	hepatitis C	2	2
3	30397	1	28	other liver-related disease	1	1
3	30398	2	47	hepatitis C	2	2
3	30399	2	27	hepatitis C	2	2
3	30400	1	65	hepatitis C	2	2
3	30402	1	63	hepatitis C	2	2
3	30403	1	49	hepatitis C	2	2
3	30404	1	54	hepatitis C	2	2
3	30405	1	27	hepatitis C	2	2
3	30406	2	60	hepatitis C	2	2
3	30407	2	62	hepatitis C	2	2
3	30408	1	50	hepatitis C	2	2
3	30410	1	59	hepatitis C	2	2
3	30411	2	54	hepatitis C	2	2
3	30412	1	53	hepatitis C	2	2
3	30413	1	48	hepatitis C	2	2
3	30414	2	49	hepatitis C	2	2
3	30415	1	67	hepatitis C	2	2
3	30416	1	56	hepatitis C	2	2
3	30417	2	59	hepatitis C	2	2
3	30418	1	36	hepatitis C	2	2
3	30419	2	49	hepatitis C	2	2
3	30420	2	78	hepatitis C	2	2
3	30421	2	73	hepatitis C	2	2
3	30422	2	66	hepatitis C	2	2
3	30423	2	51	other liver-related disease	1	1
3	30424	2	67	hepatitis C	2	2
3	30425	1	64	other liver-related disease	1	1
3	30426	1	37	other liver-related disease	1	1
3	30427	1	47	other liver-related disease	1	1
3	30428	2	80	hepatitis C	2	2
3	30429	2	45	other liver-related disease	1	1
3	30430	1	70	hepatitis C	2	2
3	30431	1	61	hepatitis C	2	2
3	30432	2	36	other liver-related disease	1	1
3	30433	2	66	hepatitis C	2	2
3	30434	2	51	hepatitis C	1	2	2
3	30435	2	37	other liver-related disease	1	1
3	30436	2	54	hepatitis C	2	2
3	30437	2	57	hepatitis C	2	2
3	30438	1	67	other liver-related disease	1	1
3	30439	1	61	other liver-related disease	1	1
3	30440	2	51	hepatitis C	2	2
3	30441	2	59	other liver-related disease	2	2
3	30442	2	60	other liver-related disease	1	1
3	30443	1	25	hepatitis C	2	2
3	30444	1	74	hepatitis C	2	2
3	30445	1	50	hepatitis C	2	2
3	30446	2	52	hepatitis C	2	2
3	30447	2	49	other liver-related disease	1	1
3	30448	2	52	hepatitis C	2	2
3	30449	2	52	healthy	1	1
3	30450	1	49	hepatitis C	2	2
3	30451	1	63	hepatitis C	2	2
3	30452	1	74	hepatitis C	2	2
3	30453	2	55	hepatitis C	2	2
3	30454	1	66	hepatitis C	2	2
3	30455	2	39	hepatitis C	1	1
3	30456	2	62	hepatitis C	1	2	2
3	30457	1	27	hepatitis C	2	2
3	30458	1	48	hepatitis C	2	2
3	30459	1	57	hepatitis C	2	2
3	30460	2	72	hepatitis C	2	2
3	30461	1	65	hepatitis C	2	2
3	30462	1	44	other liver-related disease	1	1
3	30463	1	60	non-liver disease	1	1
3	30464	1	61	other liver-related disease	1	1
3	30465	2	67	non-liver disease	1	1
3	30466	2	71	other liver-related disease	1	1
3	30467	1	31	other liver-related disease	1	1
3	30468	2	62	non-liver disease	1	1
3	30469	1	47	other liver-related disease	1	1
3	30470	2	63	hepatitis C	2	2
3	30471	1	63	other liver-related disease	1	1
3	30472	1	61	other liver-related disease	1	1
3	30473	1	72	other liver-related disease	1	1
3	30474	1	44	other liver-related disease	1	1
3	30475	1	65	other liver-related disease	1	1
3	30476	2	64	other liver-related disease	1	1
3	30477	1	57	other liver-related disease	1	1
3	30478	1	66	other liver-related disease	1	1
3	30479	2	59	other liver-related disease	1	1
3	30480	1	51	other liver-related disease	1	1
3	30481	2	60	non-liver disease	1	1
3	30482	2	55	other liver-related disease	1	1
