# Supplementary material for: A novel point-of-care oral anti-HCV assay: Is it reliable for screening hepatitis C virus infection in the era of direct-acting antivirals?
Source: PLoS One. 2019 Feb 12;14(2):e0211795. doi: 10.1371/journal.pone.0211795 (PMC6372169; doi:10.1371/journal.pone.0211795)
Supplement: S2 File — (XLSX) [file pone.0211795.s002.xlsx]

## Sheet: 01center
center	sample ID	sex	age	HCV RNA(IU/ml)	assay
1	10001	2	49	2530000	Sansure HCV RNA
1	10003	1	58	209000	Sansure HCV RNA
1	10004	1	45	< 50	Sansure HCV RNA
1	10005	1	48	11500	Sansure HCV RNA
1	10006	1	39	9220000	Sansure HCV RNA
1	10008	2	32	556000	Sansure HCV RNA
1	10009	2	50	107000	Taqman HCV RNA 2.0
1	10011	2	54	1650000	Taqman HCV RNA 2.0
1	10013	2	27	53900000	Sansure HCV RNA
1	10014	2	28	721000	Taqman HCV RNA 2.0
1	10015	2	50	5010000	Sansure HCV RNA
1	10018	2	46	7580000	Sansure HCV RNA
1	10020	2	38	2300000	Taqman HCV RNA 2.0
1	10032	1	52	< 15	Taqman HCV RNA 2.0
1	10035	2	31	< 15	Taqman HCV RNA 2.0
1	10046	2	61	< 15	Taqman HCV RNA 2.0
1	10048	2	69	6250000	Sansure HCV RNA
1	10049	2	51	< 15	Taqman HCV RNA 2.0
1	10050	2	65	< 50	Sansure HCV RNA
1	10053	1	44	< 15	Taqman HCV RNA 2.0
1	10054	2	54	< 50	Sansure HCV RNA
1	10055	1	56	< 50	Sansure HCV RNA
1	10057	2	52	< 15	Taqman HCV RNA 2.0
1	10062	1	65	593000	Sansure HCV RNA
1	10063	1	29	5390000	Taqman HCV RNA 2.0
1	10066	1	56	< 50	Sansure HCV RNA
1	10067	2	46	< 15	Taqman HCV RNA 2.0
1	10069	1	64	< 50	Sansure HCV RNA
1	10074	1	55	< 50	Sansure HCV RNA
1	10088	2	56	< 15	Taqman HCV RNA 2.0
1	10090	2	64	22800000	Sansure HCV RNA
1	10100	1	45	2040	Sansure HCV RNA
1	10101	2	57	< 50	Sansure HCV RNA
1	10105	2	41	1890000	Taqman HCV RNA 2.0
1	10108	1	64	< 50	Sansure HCV RNA
1	10111	2	60	10100000	Sansure HCV RNA
1	10112	1	62	472000	Sansure HCV RNA
1	10113	1	54	1970000	Taqman HCV RNA 2.0
1	10114	2	29	5570000	Sansure HCV RNA
1	10116	2	27	17600	Sansure HCV RNA
1	10119	2	46	< 15	Taqman HCV RNA 2.0
1	10120	1	47	< 15	Taqman HCV RNA 2.0
1	10121	2	78	12500000	Taqman HCV RNA 2.0
1	10122	2	54	< 50	Sansure HCV RNA
1	10123	2	47	< 50	Sansure HCV RNA
1	10125	1	39	847000	Sansure HCV RNA
1	10126	2	44	< 15	Taqman HCV RNA 2.0
1	10130	1	45	< 15	Taqman HCV RNA 2.0
1	10131	2	44	12200000	Sansure HCV RNA
1	10132	1	55	180000	Sansure HCV RNA
1	10133	2	54	19400000	Sansure HCV RNA
1	10134	2	54	326000	Sansure HCV RNA
1	10136	2	74	18600000	Sansure HCV RNA
1	10137	2	52	< 50	Sansure HCV RNA
1	10140	1	56	9620000	Sansure HCV RNA
1	10143	2	46	< 50	Sansure HCV RNA
1	10144	2	66	< 15	Taqman HCV RNA 2.0
1	10148	1	26	9370000	Sansure HCV RNA
1	10149	1	65	69400	Sansure HCV RNA
1	10154	1	56	813000	Taqman HCV RNA 2.0
1	10155	1	56	5960000	Sansure HCV RNA
1	10160	1	58	< 50	Sansure HCV RNA
1	10161	1	60	< 50	Sansure HCV RNA
1	10164	2	32	< 15	Taqman HCV RNA 2.0
1	10167	1	43	8690000	Sansure HCV RNA
1	10168	1	56	< 15	Taqman HCV RNA 2.0
1	10169	2	57	< 15	Taqman HCV RNA 2.0
1	10170	2	54	< 50	Sansure HCV RNA
1	10174	2	50	4150000	Sansure HCV RNA
1	10177	2	60	4540000	Sansure HCV RNA
1	10178	1	53	< 50	Sansure HCV RNA
1	10179	2	54	6100000	Sansure HCV RNA
1	10180	2	31	31600000	Sansure HCV RNA
1	10183	1	55	< 15	Taqman HCV RNA 2.0
1	10184	1	54	2550000	Taqman HCV RNA 2.0
1	10186	1	44	< 15	Taqman HCV RNA 2.0
1	10193	2	30	796000	Taqman HCV RNA 2.0
1	10194	2	57	1170	Taqman HCV RNA 2.0
1	10195	2	51	< 15	Taqman HCV RNA 2.0
1	10198	1	57	215000	Sansure HCV RNA
1	10199	2	59	76300	Sansure HCV RNA
1	10200	2	50	< 15	Taqman HCV RNA 2.0
1	10201	2	63	820000	Sansure HCV RNA
1	10202	2	66	< 50	Sansure HCV RNA
1	10205	2	50	2560000	Sansure HCV RNA
1	10209	1	45	< 50	Sansure HCV RNA
1	10215	2	45	< 50	Sansure HCV RNA
1	10218	2	45	1610000	Sansure HCV RNA
1	10219	1	65	9420000	Sansure HCV RNA
1	10228	2	59	< 50	Sansure HCV RNA
1	10229	2	54	< 50	Sansure HCV RNA
1	10231	1	31	< 15	Taqman HCV RNA 2.0
1	10235	2	54	< 50	Sansure HCV RNA
1	10236	2	71	< 50	Sansure HCV RNA
1	10245	1	44	113000	Sansure HCV RNA
1	10253	1	49	16300000	Sansure HCV RNA
1	10259	1	57	< 50	Sansure HCV RNA
1	10260	2	58	< 15	Taqman HCV RNA 2.0
1	10261	2	52	< 15	Taqman HCV RNA 2.0
1	10262	1	34	168	Sansure HCV RNA
1	10264	2	34	460000	Sansure HCV RNA
1	10265	1	65	8150000	Sansure HCV RNA
1	10268	2	40	< 50	Sansure HCV RNA
1	10269	1	55	4250000	Sansure HCV RNA
1	10274	1	39	2810000	Taqman HCV RNA 2.0
1	10275	2	67	< 50	Sansure HCV RNA
1	10279	1	63	737000	Sansure HCV RNA
1	10280	2	55	6100000	Sansure HCV RNA
1	10290	1	55	35300	Taqman HCV RNA 2.0
1	10291	2	67	< 15	Taqman HCV RNA 2.0
1	10308	2	46	59900	Taqman HCV RNA 2.0
1	10374	2	59	< 15	Taqman HCV RNA 2.0
1	10376	1	53	< 50	Sansure HCV RNA
1	10403	1	59	4400000	Sansure HCV RNA
1	10407	1	53	< 50	Sansure HCV RNA
1	10408	1	49	3130000	Sansure HCV RNA

## Sheet: 02center
center	sample ID	sex	age	HCV RNA(IU/ml)	assay
2	20002	2	52	Not detected	Taqman HCV RNA 2.0
2	20006	2	47	< 15	Taqman HCV RNA 2.0
2	20012	1	50	3350000	Taqman HCV RNA 2.0
2	20019	1	67	< 100	careHCV assay 3.0
2	20028	1	25	Not detected	Taqman HCV RNA 2.0
2	20029	2	40	Not detected	Taqman HCV RNA 2.0
2	20030	1	50	Not detected	Taqman HCV RNA 2.0
2	20031	2	57	Not detected	Taqman HCV RNA 2.0
2	20034	1	60	Not detected	Taqman HCV RNA 2.0
2	20041	2	49	Not detected	Taqman HCV RNA 2.0
2	20042	2	33	Not detected	Taqman HCV RNA 2.0
2	20044	1	57	Not detected	Taqman HCV RNA 2.0
2	20045	2	38	Not detected	Taqman HCV RNA 2.0
2	20046	1	62	Not detected	Taqman HCV RNA 2.0
2	20047	1	64	6090000	Taqman HCV RNA 2.0
2	20048	2	24	14600000	careHCV assay 3.0
2	20049	1	57	Not detected	Taqman HCV RNA 2.0
2	20050	1	33	1700000	Taqman HCV RNA 2.0
2	20055	1	27	Not detected	Taqman HCV RNA 2.0
2	20060	2	30	524000	Taqman HCV RNA 2.0
2	20061	2	64	6360000	Taqman HCV RNA 2.0
2	20062	1	55	921000	Taqman HCV RNA 2.0
2	20063	2	53	5840000	Taqman HCV RNA 2.0
2	20064	2	54	11500	Taqman HCV RNA 2.0
2	20065	2	54	7700000	Taqman HCV RNA 2.0
2	20067	2	71	Not detected	Taqman HCV RNA 2.0
2	20072	2	39	< 100	careHCV assay 3.0
2	20073	1	26	< 15	Taqman HCV RNA 2.0
2	20075	1	26	5030000	Taqman HCV RNA 2.0
2	20076	1	57	734000	Taqman HCV RNA 2.0
2	20077	1	54	1660000	Taqman HCV RNA 2.0
2	20078	2	52	23400	Taqman HCV RNA 2.0
2	20086	1	66	Not detected	Taqman HCV RNA 2.0
2	20088	2	69	Not detected	Taqman HCV RNA 2.0
2	20090	2	45	12800000	careHCV assay 3.0
2	20091	2	60	Not detected	Taqman HCV RNA 2.0
2	20092	2	27	Not detected	Taqman HCV RNA 2.0
2	20093	1	57	Not detected	Taqman HCV RNA 2.0
2	20099	2	68	Not detected	Taqman HCV RNA 2.0
2	20106	2	41	Not detected	Taqman HCV RNA 2.0
2	20108	2	45	Not detected	Taqman HCV RNA 2.0
2	20116	1	57	1900000	Taqman HCV RNA 2.0
2	20117	2	64	9600000	Taqman HCV RNA 2.0
2	20118	2	28	6440000	Taqman HCV RNA 2.0
2	20119	1	53	536000	Taqman HCV RNA 2.0
2	20120	1	33	6140000	Taqman HCV RNA 2.0
2	20126	2	23	Not detected	Taqman HCV RNA 2.0
2	20127	2	62	Not detected	Taqman HCV RNA 2.0
2	20137	1	36	Not detected	Taqman HCV RNA 2.0
2	20139	2	28	Not detected	Taqman HCV RNA 2.0
2	20141	2	42	Not detected	Taqman HCV RNA 2.0
2	20142	2	50	Not detected	Taqman HCV RNA 2.0
2	20143	2	33	Not detected	Taqman HCV RNA 2.0
2	20144	1	29	4330000	Taqman HCV RNA 2.0
2	20145	2	55	3200000	Taqman HCV RNA 2.0
2	20158	1	54	Not detected	Taqman HCV RNA 2.0
2	20159	1	58	Not detected	Taqman HCV RNA 2.0
2	20161	2	50	Not detected	Taqman HCV RNA 2.0
2	20163	2	35	11300000	careHCV assay 3.0
2	20166	2	40	Not detected	Taqman HCV RNA 2.0
2	20170	2	58	24600000	careHCV assay 3.0
2	20175	2	28	1420000	Taqman HCV RNA 2.0
2	20177	2	66	258000	Taqman HCV RNA 2.0
2	20181	1	57	< 15	Taqman HCV RNA 2.0
2	20195	2	49	Not detected	Taqman HCV RNA 2.0
2	20196	2	65	1810000	Taqman HCV RNA 2.0
2	20197	2	52	7890000	Taqman HCV RNA 2.0
2	20198	1	58	1120000	Taqman HCV RNA 2.0
2	20199	2	62	338000	Taqman HCV RNA 2.0
2	20207	2	55	7250000	Taqman HCV RNA 2.0
2	20208	1	64	7900000	Taqman HCV RNA 2.0
2	20209	1	63	800000	Taqman HCV RNA 2.0
2	20210	2	31	2340000	Taqman HCV RNA 2.0
2	20211	1	26	4720000	Taqman HCV RNA 2.0
2	20214	1	29	Not detected	Taqman HCV RNA 2.0
2	20215	2	49	5660000	Taqman HCV RNA 2.0
2	20217	1	52	15700000	careHCV assay 3.0
2	20220	1	24	314000	careHCV assay 3.0

## Sheet: 03center
center	sample ID	sex	age	HCV RNA(IU/ml)	assay
3	30012	1	63	2340000	Sansure HCV RNA
3	30015	2	50	575000	Sansure HCV RNA
3	30025	1	47	< 50	Sansure HCV RNA
3	30030	2	43	< 50	Sansure HCV RNA
3	30038	1	70	704000	Sansure HCV RNA
3	30048	2	53	55300	Sansure HCV RNA
3	30079	1	51	< 50	Sansure HCV RNA
3	30081	2	25	< 50	Sansure HCV RNA
3	30083	2	60	3500000	Sansure HCV RNA
3	30087	2	71	< 50	Sansure HCV RNA
3	30088	2	44	< 50	Sansure HCV RNA
3	30089	2	64	< 50	Sansure HCV RNA
3	30093	2	63	< 50	Sansure HCV RNA
3	30104	2	71	< 50	Sansure HCV RNA
3	30116	1	26	< 50	Sansure HCV RNA
3	30118	1	90	< 50	Sansure HCV RNA
3	30121	1	66	1130000	Sansure HCV RNA
3	30151	2	56	< 50	Sansure HCV RNA
3	30158	1	46	< 50	Sansure HCV RNA
3	30159	2	76	< 50	Sansure HCV RNA
3	30161	1	73	< 50	Sansure HCV RNA
3	30162	1	35	< 50	Sansure HCV RNA
3	30164	2	64	< 50	Sansure HCV RNA
3	30167	2	55	< 50	Sansure HCV RNA
3	30186	2	49	< 50	Sansure HCV RNA
3	30187	2	60	< 50	Sansure HCV RNA
3	30209	2	55	< 50	Sansure HCV RNA
3	30219	1	46	< 50	Sansure HCV RNA
3	30220	2	43	< 20	Sansure HCV RNA
3	30221	1	44	< 50	Sansure HCV RNA
3	30223	2	53	< 50	Sansure HCV RNA
3	30237	2	60	< 50	Sansure HCV RNA
3	30238	1	52	< 50	Sansure HCV RNA
3	30239	2	45	< 50	Sansure HCV RNA
3	30242	2	58	< 50	Sansure HCV RNA
3	30259	2	58	< 50	Sansure HCV RNA
3	30279	1	56	< 50	Sansure HCV RNA
3	30290	2	58	< 50	Sansure HCV RNA
3	30291	1	24	< 50	Sansure HCV RNA
3	30302	1	70	< 50	Sansure HCV RNA
3	30303	2	48	< 50	Sansure HCV RNA
3	30311	1	50	< 50	Sansure HCV RNA
3	30312	1	83	< 20	Sansure HCV RNA
3	30314	2	44	< 50	Sansure HCV RNA
3	30315	2	51	< 50	Sansure HCV RNA
3	30320	2	60	< 50	Sansure HCV RNA
3	30323	2	54	< 50	Sansure HCV RNA
3	30324	1	67	< 50	Sansure HCV RNA
3	30338	1	43	2560000	Sansure HCV RNA
3	30340	1	47	< 50	Sansure HCV RNA
3	30341	2	64	< 50	Sansure HCV RNA
3	30342	2	61	< 50	Sansure HCV RNA
3	30348	1	29	4570000	Sansure HCV RNA
3	30369	1	26	2580000	Sansure HCV RNA
3	30377	2	57	< 50	Sansure HCV RNA
3	30379	1	61	< 50	Sansure HCV RNA
3	30392	1	68	< 50	Sansure HCV RNA
3	30395	2	51	< 50	Sansure HCV RNA
3	30396	2	53	685000	Sansure HCV RNA
3	30398	2	47	< 50	Sansure HCV RNA
3	30399	2	27	< 50	Sansure HCV RNA
3	30402	1	63	103	Sansure HCV RNA
3	30403	1	49	1040000	Sansure HCV RNA
3	30404	1	54	< 50	Sansure HCV RNA
3	30405	1	27	285000	Sansure HCV RNA
3	30408	1	50	< 50	Sansure HCV RNA
3	30410	1	59	< 50	Sansure HCV RNA
3	30411	2	54	< 50	Sansure HCV RNA
3	30412	1	53	< 50	Sansure HCV RNA
3	30413	1	48	< 50	Sansure HCV RNA
3	30416	1	56	< 50	Sansure HCV RNA
3	30417	2	59	< 50	Sansure HCV RNA
3	30418	1	36	< 50	Sansure HCV RNA
3	30419	2	49	< 50	Sansure HCV RNA
3	30420	2	78	< 50	Sansure HCV RNA
3	30422	2	66	< 50	Sansure HCV RNA
3	30428	2	80	3020000	Sansure HCV RNA
3	30430	1	70	< 50	Sansure HCV RNA
3	30433	2	66	906000	Sansure HCV RNA
3	30436	2	54	< 50	Sansure HCV RNA
3	30445	1	50	440	Sansure HCV RNA
3	30446	2	52	159	Sansure HCV RNA
3	30450	1	49	< 50	Sansure HCV RNA
3	30451	1	63	< 50	Sansure HCV RNA
3	30452	1	74	16600	Sansure HCV RNA
3	30453	2	55	< 50	Sansure HCV RNA
3	30454	1	66	< 50	Sansure HCV RNA
3	30458	1	48	< 50	Sansure HCV RNA
3	30459	1	57	1500000	Sansure HCV RNA
3	30460	2	72	< 50	Sansure HCV RNA
3	30461	1	65	< 50	Sansure HCV RNA
