# Supplementary material for: A novel point-of-care oral anti-HCV assay: Is it reliable for screening hepatitis C virus infection in the era of direct-acting antivirals?
Source: PLoS One. 2019 Feb 12;14(2):e0211795. doi: 10.1371/journal.pone.0211795 (PMC6372169; doi:10.1371/journal.pone.0211795)
Supplement: S3 File — These results should be read by the Chromas, Bioedit or other software. (ZIP) [file pone.0211795.s003.zip]

Archive with 115 entries (110 files):
- HCV Genotyping Results, Original Sanger Sequencing/
- HCV Genotyping Results, Original Sanger Sequencing/Genotype 1(n=70)/
- HCV Genotyping Results, Original Sanger Sequencing/Genotype 1(n=70)/10114-C-Fortune-(core-1F)(20181213-C09-H01).ab1
- HCV Genotyping Results, Original Sanger Sequencing/Genotype 1(n=70)/1564-core-(954core0F)(C01-G08).ab1
- HCV Genotyping Results, Original Sanger Sequencing/Genotype 1(n=70)/1567-core-(954core0F)(C01-B09).ab1
- HCV Genotyping Results, Original Sanger Sequencing/Genotype 1(n=70)/1569-core-(954core0F)(C01-D09).ab1
- HCV Genotyping Results, Original Sanger Sequencing/Genotype 1(n=70)/1571-core-(954coreoF)(C05-D06).ab1
- HCV Genotyping Results, Original Sanger Sequencing/Genotype 1(n=70)/1572-core-(954coreoF)(C05-E06).ab1
- HCV Genotyping Results, Original Sanger Sequencing/Genotype 1(n=70)/1579-core-(coreF)(C04-G08).ab1
- HCV Genotyping Results, Original Sanger Sequencing/Genotype 1(n=70)/1580-core-(core-F)(C01-B10).ab1
- HCV Genotyping Results, Original Sanger Sequencing/Genotype 1(n=70)/1581-core-(core-F)(C01-C10).ab1
- HCV Genotyping Results, Original Sanger Sequencing/Genotype 1(n=70)/1582-core-(core-F)(C01-D10).ab1
- HCV Genotyping Results, Original Sanger Sequencing/Genotype 1(n=70)/1583-core-(core-F)(C01-E10).ab1
- HCV Genotyping Results, Original Sanger Sequencing/Genotype 1(n=70)/1585-core-(core-F)(C01-G10).ab1
- HCV Genotyping Results, Original Sanger Sequencing/Genotype 1(n=70)/1586-core-(core-F)(C01-H10).ab1
- HCV Genotyping Results, Original Sanger Sequencing/Genotype 1(n=70)/1589-CORE-(CORE-F)(C01-F01).ab1
- HCV Genotyping Results, Original Sanger Sequencing/Genotype 1(n=70)/1591-cove-(cove-F)(C01-D08).ab1
- HCV Genotyping Results, Original Sanger Sequencing/Genotype 1(n=70)/1602-C-(core-F)(C01-E03).ab1
- HCV Genotyping Results, Original Sanger Sequencing/Genotype 1(n=70)/1603-C-(core-F)(C01-F03).ab1
- HCV Genotyping Results, Original Sanger Sequencing/Genotype 1(n=70)/1604-Core-(Core-F)(C01-G02).ab1
- HCV Genotyping Results, Original Sanger Sequencing/Genotype 1(n=70)/1606-Core-(Core-F)(C01-A03).ab1
- HCV Genotyping Results, Original Sanger Sequencing/Genotype 1(n=70)/1607-Core-(Core-F)(C01-B03).ab1
- HCV Genotyping Results, Original Sanger Sequencing/Genotype 1(n=70)/1608-core-(core-F)(C04-A04).ab1
- HCV Genotyping Results, Original Sanger Sequencing/Genotype 1(n=70)/1609-core-(core-F)(C04-B04).ab1
- HCV Genotyping Results, Original Sanger Sequencing/Genotype 1(n=70)/1610-core-(core-F)(C04-C04).ab1
- HCV Genotyping Results, Original Sanger Sequencing/Genotype 1(n=70)/1611-core-(core-F)(C04-D04).ab1
- HCV Genotyping Results, Original Sanger Sequencing/Genotype 1(n=70)/1612-core-(core-F)(C04-E04).ab1
- HCV Genotyping Results, Original Sanger Sequencing/Genotype 1(n=70)/1613-core-(core-F)(C04-F04).ab1
- HCV Genotyping Results, Original Sanger Sequencing/Genotype 1(n=70)/1616-core-(core-F)(C13-D05).ab1
- HCV Genotyping Results, Original Sanger Sequencing/Genotype 1(n=70)/1617-core-(core-F)(C24-A11).ab1
- HCV Genotyping Results, Original Sanger Sequencing/Genotype 1(n=70)/1618-core-(core-F)(C24-B11).ab1
- HCV Genotyping Results, Original Sanger Sequencing/Genotype 1(n=70)/1622-core-(core-F)(C02-B10).ab1
- HCV Genotyping Results, Original Sanger Sequencing/Genotype 1(n=70)/1624-core-(core-F)(C02-D10).ab1
- HCV Genotyping Results, Original Sanger Sequencing/Genotype 1(n=70)/1637-core-(core-F)(C08-F02).ab1
- HCV Genotyping Results, Original Sanger Sequencing/Genotype 1(n=70)/1638-core-(core-F)(C08-G02).ab1
- HCV Genotyping Results, Original Sanger Sequencing/Genotype 1(n=70)/1639-core-(core-F)(C05-A10).ab1
- HCV Genotyping Results, Original Sanger Sequencing/Genotype 1(n=70)/1656-C-(core-F)(C01-H01).ab1
- HCV Genotyping Results, Original Sanger Sequencing/Genotype 1(n=70)/1658-C-(core-F)(C05-G01).ab1
- HCV Genotyping Results, Original Sanger Sequencing/Genotype 1(n=70)/1659-C-(core-F)(C05-H01).ab1
- HCV Genotyping Results, Original Sanger Sequencing/Genotype 1(n=70)/1660-C-(core-F)(R01-G01).ab1
- HCV Genotyping Results, Original Sanger Sequencing/Genotype 1(n=70)/1667-C-(core-F)(C01-F10).ab1
- HCV Genotyping Results, Original Sanger Sequencing/Genotype 1(n=70)/1668-C-(core-F)(C01-G10).ab1
- HCV Genotyping Results, Original Sanger Sequencing/Genotype 1(n=70)/1669-C-(core-F)(C01-H10).ab1
- HCV Genotyping Results, Original Sanger Sequencing/Genotype 1(n=70)/1670-C-(core-F)(C01-A11).ab1
- HCV Genotyping Results, Original Sanger Sequencing/Genotype 1(n=70)/1674-C-(core-F)(C05-D02).ab1
- HCV Genotyping Results, Original Sanger Sequencing/Genotype 1(n=70)/1675-C-(core-F)(C05-E02).ab1
- HCV Genotyping Results, Original Sanger Sequencing/Genotype 1(n=70)/1677-C-(core-F)(C05-G02).ab1
- HCV Genotyping Results, Original Sanger Sequencing/Genotype 1(n=70)/1680-C-(core-F)(R02-B02).ab1
- HCV Genotyping Results, Original Sanger Sequencing/Genotype 1(n=70)/1681-C-(core-F)(C01-C06).ab1
- HCV Genotyping Results, Original Sanger Sequencing/Genotype 1(n=70)/1682-C-(core-F)(C01-D06).ab1
- HCV Genotyping Results, Original Sanger Sequencing/Genotype 1(n=70)/1684-C-(core-F)(C01-E06).ab1
- HCV Genotyping Results, Original Sanger Sequencing/Genotype 1(n=70)/1685-C-(core-F)(C01-F06).ab1
- HCV Genotyping Results, Original Sanger Sequencing/Genotype 1(n=70)/1687-C-(core-F)(C01-B07).ab1
- HCV Genotyping Results, Original Sanger Sequencing/Genotype 1(n=70)/1688-C-(core-F)(C01-C07).ab1
- HCV Genotyping Results, Original Sanger Sequencing/Genotype 1(n=70)/1689-C-(core-F)(C01-D07).ab1
- HCV Genotyping Results, Original Sanger Sequencing/Genotype 1(n=70)/1691-C-(core-F)(C01-F07).ab1
- HCV Genotyping Results, Original Sanger Sequencing/Genotype 1(n=70)/1692-C-(core-F)(C02-C07).ab1
- HCV Genotyping Results, Original Sanger Sequencing/Genotype 1(n=70)/1693-C-(core-F)(C02-D07).ab1
- HCV Genotyping Results, Original Sanger Sequencing/Genotype 1(n=70)/1694-C-(core-F)(C02-E07).ab1
- HCV Genotyping Results, Original Sanger Sequencing/Genotype 1(n=70)/1701-C-(core-F)(C02-B08).ab1
- HCV Genotyping Results, Original Sanger Sequencing/Genotype 1(n=70)/1703-C-(core-F)(C02-D08).ab1
- HCV Genotyping Results, Original Sanger Sequencing/Genotype 1(n=70)/1706-C-(core-F)(C02-G08).ab1
- HCV Genotyping Results, Original Sanger Sequencing/Genotype 1(n=70)/1707-C-(core-F)(J03-A06).ab1
- HCV Genotyping Results, Original Sanger Sequencing/Genotype 1(n=70)/1708-C-(core-F)(J03-B06).ab1
- HCV Genotyping Results, Original Sanger Sequencing/Genotype 1(n=70)/1710-C-(core-F)(C02-A05).ab1
- HCV Genotyping Results, Original Sanger Sequencing/Genotype 1(n=70)/1711-C-(core-F)(C02-B02).ab1
- HCV Genotyping Results, Original Sanger Sequencing/Genotype 1(n=70)/1715-C-(core-F)(C02-F02).ab1
- HCV Genotyping Results, Original Sanger Sequencing/Genotype 1(n=70)/1716-C-(core-F)(C02-G02).ab1
- HCV Genotyping Results, Original Sanger Sequencing/Genotype 1(n=70)/1717-C-(core-F)(C02-H02).ab1
- HCV Genotyping Results, Original Sanger Sequencing/Genotype 1(n=70)/3-core-1643-(core-F)(C10-C08).ab1
- HCV Genotyping Results, Original Sanger Sequencing/Genotype 1(n=70)/4-core-1644-(core-F)(C10-D08).ab1
- HCV Genotyping Results, Original Sanger Sequencing/Genotype 1(n=70)/core-1592-(core-F)(C02-F04).ab1
- HCV Genotyping Results, Original Sanger Sequencing/Genotype 2(n=23)/
- HCV Genotyping Results, Original Sanger Sequencing/Genotype 2(n=23)/1565-core-(954core0F)(C01-H08).ab1
- HCV Genotyping Results, Original Sanger Sequencing/Genotype 2(n=23)/1566-core-(954core0F)(C01-A09).ab1
- HCV Genotyping Results, Original Sanger Sequencing/Genotype 2(n=23)/1578-core-(coreF)(C04-F08).ab1
- HCV Genotyping Results, Original Sanger Sequencing/Genotype 2(n=23)/1587-Core-(Core-F)(C01-F09).ab1
- HCV Genotyping Results, Original Sanger Sequencing/Genotype 2(n=23)/1601-C-(core-F)(C01-D03).ab1
- HCV Genotyping Results, Original Sanger Sequencing/Genotype 2(n=23)/1605-Core-(Core-F)(C01-H02).ab1
- HCV Genotyping Results, Original Sanger Sequencing/Genotype 2(n=23)/1619-core-(core-F)(C24-C11).ab1
- HCV Genotyping Results, Original Sanger Sequencing/Genotype 2(n=23)/1653-core-(core-F)(C04-D02).ab1
- HCV Genotyping Results, Original Sanger Sequencing/Genotype 2(n=23)/1654-C-(core-F)(C01-F01).ab1
- HCV Genotyping Results, Original Sanger Sequencing/Genotype 2(n=23)/1655-C-(core-F)(C01-G01).ab1
- HCV Genotyping Results, Original Sanger Sequencing/Genotype 2(n=23)/1662-C-(core-F)(C02-B07).ab1
- HCV Genotyping Results, Original Sanger Sequencing/Genotype 2(n=23)/1666-C-(core-F)(C01-E10).ab1
- HCV Genotyping Results, Original Sanger Sequencing/Genotype 2(n=23)/1676-C-(core-F)(C04-F01).ab1
- HCV Genotyping Results, Original Sanger Sequencing/Genotype 2(n=23)/1686-C-(core-F)(C01-A07).ab1
- HCV Genotyping Results, Original Sanger Sequencing/Genotype 2(n=23)/1695-C-(core-F)(C02-F07).ab1
- HCV Genotyping Results, Original Sanger Sequencing/Genotype 2(n=23)/1696-C-(core-F)(C03-G01).ab1
- HCV Genotyping Results, Original Sanger Sequencing/Genotype 2(n=23)/1697-C-(core-F)(C03-H01).ab1
- HCV Genotyping Results, Original Sanger Sequencing/Genotype 2(n=23)/1699-C-(core-F)(C03-B02).ab1
- HCV Genotyping Results, Original Sanger Sequencing/Genotype 2(n=23)/1700-C-(core-F)(C02-A08).ab1
- HCV Genotyping Results, Original Sanger Sequencing/Genotype 2(n=23)/1702-C-(core-F)(C02-C08).ab1
- HCV Genotyping Results, Original Sanger Sequencing/Genotype 2(n=23)/1709-C-(core-F)(R03-B03).ab1
- HCV Genotyping Results, Original Sanger Sequencing/Genotype 2(n=23)/6-core-KWS-5025-(core-F)(C10-F08).ab1
- HCV Genotyping Results, Original Sanger Sequencing/Genotype 2(n=23)/8-1584-core-(core-F)(C01-F10).ab1
- HCV Genotyping Results, Original Sanger Sequencing/Genotype 3(n=13)/
- HCV Genotyping Results, Original Sanger Sequencing/Genotype 3(n=13)/3a-1657-Core.ab1
- HCV Genotyping Results, Original Sanger Sequencing/Genotype 3(n=13)/3a-1698-Core.ab1
- HCV Genotyping Results, Original Sanger Sequencing/Genotype 3(n=13)/3a-1843-Core.ab1
- HCV Genotyping Results, Original Sanger Sequencing/Genotype 3(n=13)/3a-1857-Core.ab1
- HCV Genotyping Results, Original Sanger Sequencing/Genotype 3(n=13)/3a-1922-Core.ab1
- HCV Genotyping Results, Original Sanger Sequencing/Genotype 3(n=13)/3a-1976-Core.ab1
- HCV Genotyping Results, Original Sanger Sequencing/Genotype 3(n=13)/3a-1977-Core.ab1
- HCV Genotyping Results, Original Sanger Sequencing/Genotype 3(n=13)/3a-1988-Core.ab1
- HCV Genotyping Results, Original Sanger Sequencing/Genotype 3(n=13)/3b-1588-Core.ab1
- HCV Genotyping Results, Original Sanger Sequencing/Genotype 3(n=13)/3b-1663-Core.ab1
- HCV Genotyping Results, Original Sanger Sequencing/Genotype 3(n=13)/3b-1690-Core.ab1
- HCV Genotyping Results, Original Sanger Sequencing/Genotype 3(n=13)/3b-1736-Core.ab1
- HCV Genotyping Results, Original Sanger Sequencing/Genotype 3(n=13)/3b-1775-Core.ab1
- HCV Genotyping Results, Original Sanger Sequencing/Genotype 6(n=4)/
- HCV Genotyping Results, Original Sanger Sequencing/Genotype 6(n=4)/1568-core-(954core0F)(C01-C09).ab1
- HCV Genotyping Results, Original Sanger Sequencing/Genotype 6(n=4)/1621-core-(core-F)(C02-A10).ab1
- HCV Genotyping Results, Original Sanger Sequencing/Genotype 6(n=4)/1731-C-(core-F)(C02-E04).ab1
- HCV Genotyping Results, Original Sanger Sequencing/Genotype 6(n=4)/KWS-3-6700224131-C-(core-F)(C01-E11).ab1
